# Supplementary material for: Characterization of Proteome Changes in Aged and Collagen VI-Deficient Human Pericyte Cultures
Source: Int J Mol Sci. 2024 Jun 28;25(13):7118. doi: 10.3390/ijms25137118 (PMC11241165; doi:10.3390/ijms25137118)
Supplement: Supplementary file 1 [file ijms-25-07118-s001.zip › Supplementary table S1.xlsx]

## Sheet: AGED Vs. CTRL
T: Gene names	T: Protein names	LFQ intensity CTRL-01	LFQ intensity CTRL-02	LFQ intensity CTRL-03	LFQ intensity AGED-01	LFQ intensity AGED-02	LFQ intensity AGED-03	N: Peptides	N: Razor + unique peptides	N: Unique peptides	N: Sequence coverage [%]	N: Unique + razor sequence coverage [%]	N: Unique sequence coverage [%]	N: Mol. weight [kDa]	N: Q-value	N: Score	N: Intensity	N: MS/MS count	N: Statistics p-value	N: Statistics q-value	T: Protein IDs	T: Majority protein IDs		T: Significant pairs	log2 fold ch AGED/CTRL
ACAA1	3-ketoacyl-CoA thiolase, peroxisomal	22.5762	22.6062	22.5733	23.1397	23.0292	23.3547	7	7	7	25.9	25.9	25.9	44.292	0	27.868	42767000	43	0.00359134	0.0121231	P09110;H7C131;C9JDE9;P09110-2;B4DVF4;H0Y4D4;F2Z2Q6;F2Z3P7	P09110;H7C131;C9JDE9;P09110-2		AGED_CTRL	0.589315
ACADVL	Very long-chain specific acyl-CoA dehydrogenase, mitochondrial	22.9801	22.8543	23.2237	23.6884	23.5337	23.757	8	8	8	15.2	15.2	15.2	68.058	0	19.717	59476000	33	0.00725956	0.0136506	P49748-2;P49748;P49748-3;G3V1M7;J3KS89;K7EJW8;J3QRJ8;J3KSR4;K7EQP4	P49748-2;P49748;P49748-3		AGED_CTRL	0.640383
ACAT1	Acetyl-CoA acetyltransferase, mitochondrial	23.0542	22.9967	23.1145	23.6432	23.614	23.6487	6	6	6	22.5	22.5	22.5	33.504	0	21.583	59554000	40	8.34769e-05	0.00165517	A0A5F9ZHJ7;A0A5F9ZHL1;P24752;A0A5F9ZHH9;A0A5F9ZHL7;E9PRQ6;P24752-2;H0YEL7;A0A5F9ZHD4;A0A5F9ZI66;A0A5F9ZHJ0	A0A5F9ZHJ7;A0A5F9ZHL1;P24752;A0A5F9ZHH9;A0A5F9ZHL7;E9PRQ6;P24752-2;H0YEL7		AGED_CTRL	0.580184
ACLY	ATP-citrate synthase	27.2252	27.2769	27.1505	26.8904	26.8489	26.9751	38	38	38	41	41	41	119.77	0	132.33	771380000	240	0.00390249	0.0127723	P53396-2;P53396;P53396-3;K7ESG8;K7EIE7	P53396-2;P53396;P53396-3		CTRL_AGED	-0.312757
ACO1	Cytoplasmic aconitate hydratase	22.7148	22.8255	22.7112	22.3892	22.6203	22.5236	7	7	7	11.5	11.5	11.5	98.398	0	13.237	36461000	26	0.035591	0.0468172	P21399	P21399		CTRL_AGED	-0.239474
ACO2	Aconitate hydratase, mitochondrial	22.8951	22.7688	23.0618	23.3487	23.4641	23.3272	11	11	11	20.4	20.4	20.4	87.819	0	23.359	51166000	39	0.00767118	0.0141527	A2A274;Q99798	A2A274;Q99798		AGED_CTRL	0.471429
ACTA1	Actin, alpha cardiac muscle 1	30.9769	31.0343	30.9987	30.023	30.1121	30.3585	33	13	2	74.3	47.5	8.8	42.019	0	171.95	9258700000	249	0.0011793	0.00694444	P68032;P68133;A6NL76	P68032;P68133;A6NL76		CTRL_AGED	-0.838783
ACTG1	Actin, cytoplasmic 2	33.8394	33.859	33.8533	33.0505	33.0904	33.2883	36	36	2	83.7	83.7	4.8	41.792	0	323.31	71225000000	1618	0.000659792	0.00508108	P63261;I3L3I0;I3L1U9;I3L4N8;I3L3R2;J3KT65;K7EM38	P63261;I3L3I0;I3L1U9;I3L4N8		CTRL_AGED	-0.707484
ACTN1	Alpha-actinin-1	30.7148	30.6935	30.6557	29.6243	29.6579	29.7915	62	62	1	69.5	69.5	2.5	103.06	0	323.31	7196800000	848	5.0401e-05	0	P12814;G3V2N5;G3V2W4;A0A494C1A0;P35609-2;P35609;Q08043;A0A494C033;A0A494C166;G3V5M4;A0A087WSZ2;A0A494C0Q3;G3V2X9;A0A494C060;G3V380;G3V2E8;A0A494C031	P12814		CTRL_AGED	-0.996779
ACTN4	Alpha-actinin-4	28.95	28.9671	28.9787	28.6466	28.6926	28.7049	59	39	38	69.4	51.2	49.9	104.85	0	259.34	2616800000	403	0.000131898	0.00521212	O43707;O43707-2;F5GXS2;O43707-3;H7C144;K7EJH8;K7EP19;D6RH00	O43707;O43707-2		CTRL_AGED	-0.283869
ACTR2	Actin-related protein 2	25.7383	25.7137	25.6451	25.2574	25.2304	25.4982	14	14	14	38.6	38.6	38.6	44.76	0	63.049	268550000	80	0.0144317	0.0193275	P61160;P61160-2;F5H6T1;A0A1B0GWD0;A0A1B0GWH0	P61160;P61160-2;F5H6T1		CTRL_AGED	-0.370375
ACTR3	Actin-related protein 3	26.8412	26.9024	26.8078	26.6186	26.4411	26.6664	21	21	21	61.7	61.7	61.7	47.371	0	101.43	606710000	168	0.0204566	0.0264188	P61158;B4DXW1;F8WDR7;Q9P1U1-2;Q9P1U1;Q9P1U1-3;A0A0A0MTI9;H7C4J1;C9IZN3;Q9C0K3;F8WEW2;F8WE84	P61158;B4DXW1		CTRL_AGED	-0.275127
ADD1	Alpha-adducin	21.8849	22.1198	21.8542	22.7424	22.2298	22.6856	8	8	8	20.1	20.1	20.1	70.055	0	14.956	27734000	20	0.0304187	0.0401619	E7EV99;E7ENY0;P35611-2;P35611-6;P35611;P35611-3;P35611-4;H0Y9H2;A0A0A0MSR2;P35611-5;D6RJE2;H0YFD8;D6RAH3;D6RF25	E7EV99;E7ENY0;P35611-2;P35611-6;P35611;P35611-3;P35611-4;H0Y9H2;A0A0A0MSR2;P35611-5		AGED_CTRL	0.599633
ADK	Adenosine kinase	21.5985	21.1274	21.1448	22.0356	22.1346	NaN	3	3	3	8.4	8.4	8.4	38.753	0	6.7491	17124000	9	0.0294164	0.0375192	A0A5K1VW54;A0A5K1VW94;P55263-3;P55263-2;P55263;A0A5F9ZH72;A0A5F9ZHJ1;A0A5F9ZH31;P55263-4;A0A5F9ZH83;A0A5F9ZGZ8	A0A5K1VW54;A0A5K1VW94;P55263-3;P55263-2;P55263;A0A5F9ZH72;A0A5F9ZHJ1;A0A5F9ZH31;P55263-4		AGED_CTRL	0.794894
ADSL	Adenylosuccinate lyase	22.7968	22.8703	22.9521	22.5658	22.6021	22.5401	5	5	5	20.8	20.8	20.8	54.465	0	10.146	37875000	22	0.00327344	0.0105969	A0A1B0GWJ0;A0A1B0GTJ7;P30566;A0A096LNY6;A0A1B0GTG9;A0A1B0GWF8;A0A0A6YY92;P30566-2;A0A096LNY5;A0A096LP92;A0A096LPA2;A0A096LNT0;A0A096LP76;A0A096LNY4	A0A1B0GWJ0;A0A1B0GTJ7;P30566;A0A096LNY6;A0A1B0GTG9;A0A1B0GWF8;A0A0A6YY92;P30566-2;A0A096LNY5		CTRL_AGED	-0.303741
AHNAK2	Protein AHNAK2	23.5144	23.4495	23.4456	26.4706	26.3902	26.3752	55	54	54	26.7	26.3	26.3	605.64	0	136.06	272790000	153	1.50919e-07	0	Q8IVF2-3;Q8IVF2;Q8IVF2-2	Q8IVF2-3;Q8IVF2		AGED_CTRL	2.9422
AK1	Adenylate kinase isoenzyme 1	25.282	25.2153	25.2291	25.8302	25.6871	25.8427	9	9	9	47.1	47.1	47.1	23.411	0	41.532	268480000	78	0.000539868	0.00547573	Q5T9B7;P00568;H0YID2;Q9Y6K8-2;Q9Y6K8-3;Q9Y6K8	Q5T9B7;P00568		AGED_CTRL	0.544527
AKAP12	A-kinase anchor protein 12	23.061	23.2718	21.9625	25.6806	25.6162	25.6863	22	22	22	22.7	22.7	22.7	180.99	0	71.163	163840000	75	0.00205266	0.00710059	Q02952-3;Q02952-2;Q02952	Q02952-3;Q02952-2;Q02952		AGED_CTRL	2.89589
AKR1A1	Alcohol dehydrogenase [NADP(+)]	25.0998	25.0894	25.1572	25.3573	25.3346	25.4756	14	14	14	58.5	58.5	58.5	36.573	0	45.035	219440000	94	0.0048696	0.0134709	P14550;Q5T621;V9GYG2;V9GYP9	P14550		AGED_CTRL	0.273673
ALDH1B1	Aldehyde dehydrogenase X, mitochondrial	25.5133	25.6021	25.5966	22.7317	22.8605	22.8199	12	12	11	31.1	31.1	29.6	57.206	0	38.659	160170000	47	5.26846e-07	0	P30837;A0A0U1RQK9	P30837		CTRL_AGED	-2.76666
ALDH1L2	Mitochondrial 10-formyltetrahydrofolate dehydrogenase	22.5181	22.2001	22.6149	23.2202	23.3707	23.4064	8	8	8	12.1	12.1	12.1	102.85	0	21.392	44395000	20	0.00297253	0.00915508	A0A494C1M4;Q3SY69;Q3SY69-3;H0YHN9;Q3SY69-2	A0A494C1M4;Q3SY69		AGED_CTRL	0.888058
ALDH7A1	Alpha-aminoadipic semialdehyde dehydrogenase	24.1952	24.26	24.315	23.054	23.4677	23.2863	11	11	11	36.2	36.2	36.2	58.139	0	26.99	83782000	42	0.00137463	0.00680272	A0A1B0GTG2;A0A1B0GW77;P49419-2;P49419;A0A1B0GTY9;A0A1B0GTJ4;A0A1B0GUA1;A0A1B0GW82;A0A1B0GV49;P49419-4;A0A0J9YWF7;A0A1B0GUY0;F8VVF2;H0YHM6;F8WDY6;A0A1B0GVU0	A0A1B0GTG2;A0A1B0GW77;P49419-2;P49419;A0A1B0GTY9;A0A1B0GTJ4;A0A1B0GUA1;A0A1B0GW82;A0A1B0GV49;P49419-4		CTRL_AGED	-0.987383
ALDH9A1	4-trimethylaminobutyraldehyde dehydrogenase	23.1485	23.3753	23.3041	23.8488	23.7414	23.6152	9	9	9	21.1	21.1	21.1	53.801	0	21.683	66574000	36	0.00847173	0.015035	P49189;P49189-3;P49189-2	P49189;P49189-3;P49189-2		AGED_CTRL	0.459138
ALDOA	Fructose-bisphosphate aldolase A	29.7675	29.7698	29.7063	29.0215	28.9587	29.0209	29	29	26	87.4	87.4	77.7	39.42	0	207.86	3979500000	351	1.42979e-05	0	P04075;P04075-2;H3BQN4;J3KPS3;H3BPS8;H3BR04;H3BUH7;H3BMQ8;H3BU78;H3BR68;A0A087WXX2;A0A3B3IS80;P05062	P04075;P04075-2;H3BQN4;J3KPS3;H3BPS8;H3BR04;H3BUH7		CTRL_AGED	-0.747465
ALDOC	Fructose-bisphosphate aldolase C	26.5265	26.5304	26.4349	25.5112	25.4831	25.7953	7	4	4	24.2	14.6	14.6	39.455	0	16.558	497060000	50	0.000994981	0.00665672	P09972;A8MVZ9;K7EKH5;J3KSV6;J3QKP5;C9J8F3	P09972;A8MVZ9		CTRL_AGED	-0.900758
ANPEP	Aminopeptidase N	26.2289	26.2229	26.1748	27.2375	27.2584	27.3336	35	35	35	40.6	40.6	40.6	109.54	0	111.59	650570000	181	6.00267e-06	0	P15144;H0YKT6;H0YMC1;H0YLZ8	P15144		AGED_CTRL	1.06761
ANXA1	Annexin A1	29.8103	29.8223	29.7477	30.1397	30.0969	30.1919	29	29	29	73.1	73.1	73.1	38.714	0	251.1	5763200000	361	0.000626542	0.00522222	P04083;Q5T3N1;Q5T3N0	P04083		AGED_CTRL	0.349353
ANXA11	Annexin A11	25.4505	25.4318	25.4707	25.5613	25.7259	25.791	14	14	14	35.6	35.6	35.6	51.242	0	46.795	274430000	86	0.0251024	0.0325261	P50995-2;P50995;H0Y6E1;E5RIN3;P27216;P27216-2	P50995-2;P50995		AGED_CTRL	0.241745
ANXA2	Annexin A2	31.7413	31.7875	31.7573	32.007	31.914	32.0468	37	37	37	79.4	79.4	79.4	38.604	0	323.31	21691000000	688	0.0054756	0.0133675	P07355;P07355-2;H0YN42;H0YMD0;H0YMU9;A6NMY6;H0YM50;H0YKS4;H0YNP5;H0YN28;H0YL33;H0YMM1;H0YKZ7;H0YLV6;H0YMT9;H0YKX9;H0YMW4;H0YKL9;H0YNA0;H0YKV8;H0YN52;H0YMD9;H0YNB8;H0YKN4;H0YLE2	P07355;P07355-2;H0YN42;H0YMD0;H0YMU9;A6NMY6;H0YM50;H0YKS4		AGED_CTRL	0.227272
ANXA5	Annexin A5	30.6228	30.6119	30.5887	31.0264	30.8906	31.1518	28	28	28	76.6	76.6	76.6	35.936	0	208.16	10425000000	561	0.00548384	0.0133106	P08758;D6RBL5;D6RBE9;E9PHT9;D6RCN3	P08758;D6RBL5;D6RBE9		AGED_CTRL	0.415155
ANXA6	Annexin A6	29.2858	29.3583	29.2688	28.755	28.8635	28.8367	44	44	19	64.5	64.5	27.5	75.872	0	230.8	3131500000	433	0.000338273	0.00626667	P08133;P08133-2;E7EMC6;E5RK63;E5RJF5;E5RI05;E5RFF0;E5RJR0;E5RIU8	P08133;P08133-2;E7EMC6		CTRL_AGED	-0.485867
ANXA7	Annexin A7	24.3442	24.3045	24.2809	24.5669	24.5558	24.6659	16	16	16	34.8	34.8	34.8	50.315	0	47.094	126580000	57	0.00193341	0.00722892	P20073-2;P20073	P20073-2;P20073		AGED_CTRL	0.286331
AP3B1	AP-3 complex subunit beta-1	22.8721	22.7789	22.7539	23.0373	23.2601	23.0591	10	10	10	12.2	12.2	12.2	116.19	0	19.574	45371000	28	0.0162825	0.0208901	O00203-3;O00203;F5GYB0;A0A590UJ44;A0A590UK69;H0YBD0;F5GWU4;A0A590UJW5;A0A590UJ60;A0A5F9UJV3;A0A2R8Y2A8;A0A590UKC4;Q13367;Q13367-4	O00203-3;O00203		AGED_CTRL	0.317193
AP3D1	AP-3 complex subunit delta-1	23.4282	23.4737	23.2898	23.8545	23.7836	24.0686	17	17	17	21.3	21.3	21.3	130.16	0	39.627	72973000	61	0.00774401	0.0141014	O14617;O14617-5;O14617-4;O14617-2;O14617-3;A0A2R8Y611;A0A2R8Y4J3;A0A087WYN6;K7ERW8;K7ELX8	O14617;O14617-5;O14617-4;O14617-2;O14617-3;A0A2R8Y611		AGED_CTRL	0.504997
ARF4	ADP-ribosylation factor 4	26.2262	26.271	26.2644	26.3764	26.4808	26.4617	11	11	7	64.4	64.4	35.6	20.511	0	70.224	475140000	77	0.00605261	0.012996	P18085;C9JAK5;C9JPM4;U3KQF2;F5H1V1;F5H6T5;F8WDB3	P18085;C9JAK5;C9JPM4		AGED_CTRL	0.185767
ARHGEF2	Rho guanine nucleotide exchange factor 2	23.8224	23.9961	23.9693	24.2281	24.3184	24.2468	19	19	19	25.9	25.9	25.9	116.07	0	60.39	99960000	77	0.00521968	0.0130043	V9GYM8;A0A5F9ZI21;Q92974-3;Q92974-2;Q92974;Q5VY93;V9GYF0;V9GZ14;V9GYF5;V9GYG5;V9GZ58	V9GYM8;A0A5F9ZI21;Q92974-3;Q92974-2;Q92974		AGED_CTRL	0.33517
ARL6IP5	PRA1 family protein 3	24.1113	24.532	24.1771	24.959	24.7715	25.2375	4	4	4	19.1	19.1	19.1	21.614	0	36.379	145650000	54	0.0190203	0.0245362	O75915;F8WF90;C9JQU6;F8WF33	O75915		AGED_CTRL	0.715862
ATOX1	Copper transport protein ATOX1	24.8015	24.6956	24.9166	25.4105	25.7016	25.4376	5	5	5	57.6	57.6	57.6	6.3304	0	25.448	211630000	42	0.00320792	0.0106526	E5RGN3;E5RIM7;O00244	E5RGN3;E5RIM7;O00244		AGED_CTRL	0.712011
ATP1B3	Sodium/potassium-transporting ATPase subunit beta-3	22.9551	23.0212	23.0833	22.8993	22.8775	22.8177	6	6	6	26.5	26.5	26.5	31.512	0	16.678	44407000	25	0.0249315	0.0323791	P54709;C9JA36;P54709-2;C9JXZ1;H7C547;F8WBY4;H7C4L9	P54709;C9JA36;P54709-2;C9JXZ1		CTRL_AGED	-0.155008
ATP2B4	Plasma membrane calcium-transporting ATPase 4	24.7805	24.8393	24.7348	25.2302	25.4086	25.2987	21	21	15	25.1	25.1	18	132.59	0	76.58	193340000	98	0.000930262	0.0058626	P23634-7;P23634-6;P23634-8;P23634;P23634-5;P23634-4;P23634-3;P23634-2;H0YDG5;H7BZS8;H7BY13	P23634-7;P23634-6;P23634-8;P23634;P23634-5;P23634-4;P23634-3;P23634-2		AGED_CTRL	0.527585
ATP5A1	ATP synthase subunit alpha, mitochondrial	27.0421	26.9998	27.0067	27.6654	27.6887	27.4281	18	18	18	39.6	39.6	39.6	59.75	0	113.52	929640000	117	0.00236939	0.008	P25705;P25705-2;P25705-3;K7EK77;K7ERX7;K7EQH4;K7EJP1;K7ENJ4;K7ESA0	P25705;P25705-2;P25705-3;K7EK77		AGED_CTRL	0.577852
ATP5B	ATP synthase subunit beta, mitochondrial	27.6185	27.6763	27.5909	27.779	27.8451	27.9058	23	23	23	71.1	71.1	71.1	56.559	0	127.44	1229200000	251	0.00843662	0.0151408	P06576;H0YH81;F8W079;F8W0P7;H0YI37	P06576;H0YH81;F8W079		AGED_CTRL	0.214731
ATP5D	ATP synthase subunit delta, mitochondrial	22.9481	22.8203	22.739	23.5709	23.412	23.2954	4	4	4	32.1	32.1	32.1	17.49	0	13.653	51642000	34	0.00418037	0.0133333	P30049;A0A087WTL3	P30049		AGED_CTRL	0.590318
ATP5F1	ATP synthase F(0) complex subunit B1, mitochondrial	21.9511	21.7476	21.8077	22.4574	22.1824	22.2759	5	5	5	22.7	22.7	22.7	28.908	0	9.473	24451000	21	0.00959032	0.0164915	P24539;Q5QNZ2	P24539;Q5QNZ2		AGED_CTRL	0.4698
ATP5H	ATP synthase subunit d, mitochondrial	22.0274	22.1408	22.0582	22.6162	22.5447	22.5869	6	6	6	59.9	59.9	59.9	15.773	0	10.724	29535000	20	0.000216832	0.00452632	O75947-2;O75947;F5H608	O75947-2;O75947;F5H608		AGED_CTRL	0.507117
ATP6V0A1	V-type proton ATPase 116 kDa subunit a isoform 1	21.4842	21.5083	21.7194	22.2066	22.3803	22.1794	5	5	5	7.8	7.8	7.8	95.755	0	13.602	22331000	20	0.00217932	0.00693642	Q93050-1;Q93050;Q93050-3;B7Z641;B7Z2A9;K7EM24;K7EN36;K7EPG4;F5H1T6	Q93050-1;Q93050;Q93050-3;B7Z641;B7Z2A9		AGED_CTRL	0.684805
ATP6V1E1	V-type proton ATPase subunit E 1	23.9311	23.8886	23.8299	23.3957	23.581	23.3615	4	4	4	17.6	17.6	17.6	23.587	0	17.418	75208000	23	0.00415647	0.0133971	P36543-2;P36543;C9J8H1;P36543-3	P36543-2;P36543;C9J8H1;P36543-3		CTRL_AGED	-0.437142
BAG2	BAG family molecular chaperone regulator 2	23.5684	23.6359	23.6975	24.0527	24.112	24.1679	9	9	9	54.5	54.5	54.5	23.772	0	28.258	84874000	42	0.000672602	0.00503571	O95816;O95816-2	O95816;O95816-2		AGED_CTRL	0.47697
BAG3	BAG family molecular chaperone regulator 3	23.4033	23.6594	23.4671	23.8279	24.0911	24.1094	9	9	9	24.5	24.5	24.5	61.594	0	28.56	78432000	45	0.0137682	0.0190769	O95817;C9JFK9	O95817;C9JFK9		AGED_CTRL	0.499561
BANF1	Barrier-to-autointegration factor	24.5482	24.6777	24.7326	24.2127	24.12	24.2748	4	4	4	50.6	50.6	50.6	10.058	0	15.242	125230000	30	0.0031292	0.0101376	O75531	O75531		CTRL_AGED	-0.450281
BCAP31	B-cell receptor-associated protein 31	23.3657	23.1763	23.2103	23.8807	23.6593	23.6754	6	6	6	28.9	28.9	28.9	27.991	0	12.36	65986000	21	0.00610467	0.0128413	P51572;P51572-2;C9JSP1;C9JQ75;C9J0M4;A0A2R8Y5M6;C9JMD7;C9JM14	P51572;P51572-2;C9JSP1;C9JQ75;C9J0M4;A0A2R8Y5M6;C9JMD7		AGED_CTRL	0.487677
BCAT1	Branched-chain-amino-acid aminotransferase, cytosolic	24.1447	24.0602	24.0436	23.539	23.4372	23.6357	7	7	7	26.5	26.5	26.5	42.837	0	26.536	82414000	31	0.00112139	0.00628169	P54687-4;P54687;P54687-5;P54687-2;P54687-3;F5H2F2;A0A087WYF2	P54687-4;P54687;P54687-5;P54687-2;P54687-3		CTRL_AGED	-0.545549
BSG	Basigin	23.4922	23.5222	23.5302	NaN	23.0108	22.666	5	5	5	28.1	28.1	28.1	23.896	0	20.007	51764000	16	0.0136045	0.0189731	A0A087X2B5;P35613-2;P35613;I3L192;A0A087WUV8;P35613-3;P35613-4;R4GN83;R4GMX5;A0A2R8YDZ0	A0A087X2B5;P35613-2;P35613;I3L192;A0A087WUV8;P35613-3;P35613-4		CTRL_AGED	-0.676462
BST1	ADP-ribosyl cyclase/cyclic ADP-ribose hydrolase 2	23.9671	23.825	23.7795	25.2306	25.025	25.1205	7	7	7	29.7	29.7	29.7	37.482	0	18.058	139400000	37	0.000102011	0.00154839	A6NC48;Q10588;Q10588-2;H0Y984;H0Y9Q9;H0Y8G4	A6NC48;Q10588;Q10588-2;H0Y984		AGED_CTRL	1.26817
CALD1	Caldesmon	30.4367	30.3392	30.3812	29.4896	29.3661	29.5258	31	31	31	48.3	48.3	48.3	61.212	0	252.72	5954700000	372	7.85751e-05	0.00171429	Q05682-5;Q05682-4;E9PGZ1;E7EX44;Q05682-3;Q05682-6;Q05682-2;Q05682;C9J813;C9JEK3;REV__H0YH95;REV__H0YEF9;REV__E9PJZ7;REV__H0YHK3;REV__O75334-6;REV__O75334-5;REV__Q13136-2;REV__Q13136;REV__A0A2R8Y7R9;REV__O75334-2;REV__O75334-4;REV__G3V200;REV__O75334-3;REV__O75334	Q05682-5;Q05682-4;E9PGZ1;E7EX44;Q05682-3;Q05682-6;Q05682-2;Q05682;C9J813		CTRL_AGED	-0.925192
CALU	Calumenin	28.8896	28.8894	28.8498	29.0676	29.0136	29.2215	23	23	5	72.4	72.4	13.7	37.106	0	163.68	2939100000	268	0.0242946	0.032392	O43852;O43852-3;O43852-6;O43852-5;O43852-15;O43852-10;H0Y875;O43852-9;O43852-13;O43852-14;O43852-11;O43852-12	O43852;O43852-3;O43852-6;O43852-5;O43852-15;O43852-10		AGED_CTRL	0.224602
CAMK2D	Calcium/calmodulin-dependent protein kinase type II subunit delta	23.8299	23.8432	23.8986	25.0636	24.881	24.8403	7	7	5	21.3	21.3	16.7	56.298	0	30.711	128300000	33	0.000117632	0.00152381	D6R938;E9PBG7;E9PF82;Q13557-8;Q13557-12;Q13557-9;Q13557-10;Q13557-5;Q13557;Q13557-3;Q13557-6;Q13557-4;Q13557-11;H0Y9J2;H0Y9C2	D6R938;E9PBG7;E9PF82;Q13557-8;Q13557-12;Q13557-9;Q13557-10;Q13557-5;Q13557;Q13557-3;Q13557-6;Q13557-4;Q13557-11;H0Y9J2		AGED_CTRL	1.07109
CAP1	Adenylyl cyclase-associated protein 1	27.9356	27.8666	27.9451	27.6465	27.69	27.6028	23	23	22	54.3	54.3	52.6	51.901	0	119.62	1275100000	202	0.00158555	0.00649351	Q01518;Q01518-2;Q5T0R1;Q5T0R7;Q5T0R6;Q5T0R5;Q5T0R4;Q5T0R3;Q5T0R2;Q5T0R9;Q5T0S3;Q5T0R8	Q01518;Q01518-2		CTRL_AGED	-0.269327
CAPG	Macrophage-capping protein	22.6194	22.2316	23.078	24.0009	24.321	24.5489	8	8	8	33.9	33.9	33.9	36.856	0	26.143	73760000	38	0.00484363	0.0135315	P40121-2;P40121;E7ENU9;H7C0X8;B8ZZL6	P40121-2;P40121;E7ENU9		AGED_CTRL	1.64724
CAPN1	Calpain-1 catalytic subunit	24.818	24.8726	24.9074	25.0351	25.0894	25.1851	15	15	15	27.2	27.2	27.2	81.889	0	48.778	182300000	73	0.00964342	0.0167619	P07384;E9PL37;E9PRM1;E9PLX0;E9PJJ3;E9PLC9;E9PMC6;E9PJA6;E9PSA6;E9PQB3	P07384		AGED_CTRL	0.237219
CAPN2	Calpain-2 catalytic subunit	26.2011	26.1303	26.1125	25.9086	25.8766	25.8812	21	21	21	45.3	45.3	45.3	79.994	0	59.207	376030000	136	0.000848477	0.004512	P17655;P17655-2	P17655;P17655-2		CTRL_AGED	-0.259175
CARHSP1	Calcium-regulated heat stable protein 1	24.1657	23.9341	24.1866	23.3826	23.4462	NaN	2	2	2	35.4	35.4	35.4	15.892	0	12.11	79407000	12	0.0078713	0.014787	Q9Y2V2;H3BSW7;H3BUY4;H3BPY5;H3BNU9	Q9Y2V2;H3BSW7;H3BUY4;H3BPY5;H3BNU9		CTRL_AGED	-0.681077
CAST	Calpastatin	25.0367	25.2606	24.9823	25.3736	25.3678	25.5884	14	14	14	37.3	37.3	37.3	72.798	0	50.102	222080000	87	0.0352469	0.0465306	E9PCH5;P20810-2;P20810-5;B7Z574;A0A0C4DGB5;P20810-4;P20810-8;P20810;P20810-9;P20810-10;P20810-7;P20810-6;E7ES10;E7EVY3;P20810-3;H0Y7F0;E9PDE4;E7EQ12;H0Y9H6;E7EQA0;F8W7E0;A0A0A0MR45;H0YD33;D6RC54;H0Y944;E9PSG1;D6RAA8;A0A0C4DGD1;D6RBR1;E7EQK6;H0YA91	E9PCH5;P20810-2;P20810-5;B7Z574;A0A0C4DGB5;P20810-4;P20810-8;P20810;P20810-9;P20810-10;P20810-7;P20810-6;E7ES10;E7EVY3;P20810-3;H0Y7F0;E9PDE4;E7EQ12;H0Y9H6;E7EQA0;F8W7E0;A0A0A0MR45;H0YD33		AGED_CTRL	0.35007
CCT3	T-complex protein 1 subunit gamma	26.2031	26.1821	26.2506	26.3342	26.3785	26.2867	21	21	21	46.6	46.6	46.6	60.533	0	89.961	445030000	115	0.0221508	0.0293505	P49368;P49368-2;B4DUR8;E9PRC8;Q5SZX6;E9PM09;E9PQ35;Q5SZX9;Q5SZW8	P49368;P49368-2;B4DUR8		AGED_CTRL	0.12115
CD44	CD44 antigen	25.7936	25.7684	25.7624	26.1743	26.1185	26.0049	8	8	8	41.7	41.7	41.7	22.683	0	27.93	356850000	58	0.00307532	0.00968085	H0YD13;P16070-18;P16070-12;P16070-14;P16070-13;P16070-11;P16070-10;P16070-16;P16070-8;P16070-17;P16070-6;P16070-4;P16070-3;P16070-7;P16070-5;P16070;H0Y2P0;H0YE40;H0YDW7;H0YCV9;H0Y5E4;P16070-15;P16070-9;E9PKC6;H0YDX6;Q86UZ1;H0YD17;P16070-19;J3KN83	H0YD13;P16070-18;P16070-12;P16070-14;P16070-13;P16070-11;P16070-10;P16070-16;P16070-8;P16070-17;P16070-6;P16070-4;P16070-3;P16070-7;P16070-5;P16070;H0Y2P0;H0YE40;H0YDW7;H0YCV9;H0Y5E4;P16070-15;P16070-9		AGED_CTRL	0.324455
CD59	CD59 glycoprotein	25.6985	25.5997	25.5205	26.4041	26.0855	26.148	4	4	4	29.6	29.6	29.6	11.985	0	11.487	354310000	40	0.00533067	0.0129483	E9PNW4;A0A2U3TZL5;P13987;P13987-2;H0YET2	E9PNW4;A0A2U3TZL5;P13987;P13987-2;H0YET2		AGED_CTRL	0.606289
CD81	Tetraspanin	25.172	25.2643	25.0375	25.7214	25.8925	26.1013	4	4	4	39.4	39.4	39.4	17.963	0	17.494	273580000	28	0.00430059	0.0135962	E9PJK1;E9PRJ8;H0YDL9;H0YDJ9;E9PIF1;A6NMH8;P60033;E9PM31;H0YEE2	E9PJK1;E9PRJ8;H0YDL9;H0YDJ9;E9PIF1;A6NMH8;P60033		AGED_CTRL	0.747113
CFL1	Cofilin-1	29.1864	29.1549	29.1453	28.7852	28.7346	28.8217	17	17	12	75.3	75.3	52.4	18.502	0	98.355	2920900000	236	0.000170547	0.00491429	P23528;E9PP50;G3V1A4;E9PK25;E9PQB7;E9PS23;E9PLJ3	P23528;E9PP50;G3V1A4;E9PK25;E9PQB7;E9PS23		CTRL_AGED	-0.381701
CHMP4B	Charged multivesicular body protein 4b	22.6428	22.3182	22.4391	22.1802	22.0054	22.0821	5	5	5	34.4	34.4	34.4	24.95	0	14.523	28121000	26	0.0245526	0.0323108	Q9H444	Q9H444		CTRL_AGED	-0.377439
CKAP4	Cytoskeleton-associated protein 4	28.7881	28.783	28.8192	29.1974	29.2027	29.0866	34	34	34	53.5	53.5	53.5	66.022	0	240.74	2921800000	356	0.000760884	0.0047395	Q07065	Q07065		AGED_CTRL	0.365475
CKB	Creatine kinase B-type	25.6674	25.7608	25.7079	26.57	26.6337	26.7427	13	13	13	59.6	59.6	59.6	42.644	0	63.709	433880000	93	8.14152e-05	0.00168421	P12277;H0YJG0;G3V4N7;G3V461;H0YJK0	P12277		AGED_CTRL	0.936769
CLIC1	Chloride intracellular channel protein 1	27.3382	27.3076	27.3454	26.8879	27.0276	27.0376	15	15	15	82.6	82.6	82.6	26.922	0	71.706	831700000	134	0.00223691	0.00804598	O00299	O00299		CTRL_AGED	-0.346044
CLIC4	Chloride intracellular channel protein 4	28.0108	28.0878	28.0017	28.5216	28.3833	28.7038	21	21	21	81	81	81	28.772	0	148.41	1813800000	303	0.00652957	0.0137519	Q9Y696;A6PVS0;A0A2R8Y4M1;A0A5F9ZHK1;A0A2R8YGW2;A0A2R8Y615;Q9NZA1-3;O15247;Q9NZA1-2;Q9NZA1;Q96NY7-2;Q96NY7	Q9Y696		AGED_CTRL	0.502768
CLIP1	CAP-Gly domain-containing linker protein 1	21.4425	21.7426	21.4176	22.0652	22.2484	21.8308	8	8	8	6.5	6.5	6.5	156.78	0	17.061	20682000	22	0.0323626	0.04325	P30622-2;P30622-1;P30622;J3KP58;A0A3B3ITA2;F5H6A0;F5H0N7;F5H367;A0A3B3IS27;F5H270;F5H1T5	P30622-2;P30622-1;P30622;J3KP58;A0A3B3ITA2;F5H6A0;F5H0N7		AGED_CTRL	0.513881
CNDP2	Cytosolic non-specific dipeptidase	23.5984	23.6836	23.7024	23.2461	23.3499	23.5399	8	8	8	25.1	25.1	25.1	52.878	0	26.948	66539000	53	0.0368724	0.0488322	Q96KP4;Q96KP4-2;J3QKT2;J3QQN6;J3QR27;J3QLU1;J3QKQ0;J3QRD0;J3QL02;J3KSV5;A0A087WYZ1;J3KSS4;J3KRD5;J3QRP4;A0A087WVS2;J3QRA8;J3QRH4	Q96KP4;Q96KP4-2		CTRL_AGED	-0.282848
CNN1	Calponin-1	26.7521	26.7229	26.7856	24.0464	24.0978	23.9842	13	13	13	56.6	56.6	56.6	33.17	0	51.605	363990000	84	2.19874e-07	0	P51911;P51911-2;B7Z7E1;K7EQ72;K7ER02;K7ENC5;K7ERK4;K7ESJ2;K7ERM8	P51911;P51911-2;B7Z7E1		CTRL_AGED	-2.71075
CNN2	Calponin	26.2994	26.4144	26.3461	25.6563	25.8361	25.7037	10	9	9	45	41.3	41.3	32.616	0	48.192	394240000	80	0.000605211	0.00532075	B4DDF4;B4DUT8;Q99439;H3BVI6;A0A087X271;A0A087X1X5;Q99439-2;K7ES69;H3BQH0;U3KPS3;A0A087WV51	B4DDF4;B4DUT8;Q99439;H3BVI6;A0A087X271;A0A087X1X5;Q99439-2		CTRL_AGED	-0.621239
CNN3	Calponin-3	26.6859	26.6175	26.7288	26.0281	25.9748	26.0796	15	15	14	67.2	67.2	63.8	36.413	0	75.638	486390000	128	0.000126139	0.00529231	Q15417;Q15417-3;Q15417-2;E9PDU6	Q15417;Q15417-3;Q15417-2;E9PDU6		CTRL_AGED	-0.649932
CNPY2	Protein canopy homolog 2	24.298	24.2733	24.4461	24.9391	25.0822	24.9936	8	8	2	49.5	49.5	8.8	20.652	0	29.984	150800000	53	0.00061537	0.00527103	Q9Y2B0;H0YI18	Q9Y2B0;H0YI18		AGED_CTRL	0.665833
COL12A1	Collagen alpha-1(XII) chain	25.1172	25.1321	25.177	24.7242	24.8102	24.7433	40	40	40	19.1	19.1	19.1	333.2	0	86.147	180200000	140	0.000268749	0.00550588	D6RGG3;Q99715-4;Q99715;A0A087X0A8;Q99715-2;H0Y5N9;H0Y4P7;H0Y991	D6RGG3;Q99715-4;Q99715;A0A087X0A8;Q99715-2		CTRL_AGED	-0.382861
COL3A1	Collagen alpha-1(III) chain	24.2205	24.403	24.4376	24.7503	24.7566	24.7162	12	12	6	10.8	10.8	5.9	138.56	0	50.927	135300000	48	0.00481876	0.0135928	P02461;P02461-2	P02461;P02461-2		AGED_CTRL	0.387339
COL6A1	Collagen alpha-1(VI) chain	25.3755	25.5158	25.4	26.6683	26.6269	26.6253	18	18	18	28.8	28.8	28.8	108.34	0	66.39	407030000	114	1.19089e-05	0	A0A087X0S5;P12109	A0A087X0S5;P12109		AGED_CTRL	1.20974
COLGALT1	Procollagen galactosyltransferase 1	23.8105	23.7347	23.7454	23.5219	23.5429	23.4614	12	12	12	20.4	20.4	20.4	71.635	0	27.251	75090000	60	0.0017003	0.00625	Q8NBJ5;M0QX72;M0QYH0	Q8NBJ5		CTRL_AGED	-0.254801
COPS5	COP9 signalosome complex subunit 5	21.9462	22.177	22.278	22.6675	23.1226	22.77	5	5	5	16.2	16.2	16.2	37.578	0	12.178	33038000	19	0.0131384	0.0186626	Q92905;E5RHH5;E5RFS1;E5RG35;E5RK55;E5RHF2	Q92905		AGED_CTRL	0.719652
COPZ2	Coatomer subunit zeta-2	22.7906	22.8594	22.6044	23.3639	23.1596	23.1289	6	6	6	37.1	37.1	37.1	23.548	0	24.97	45668000	22	0.0117309	0.0189045	Q9P299;J3KRJ9;J3QLS7	Q9P299;J3KRJ9		AGED_CTRL	0.466022
CORO1B	Coronin-1B	23.3784	23.2214	23.3226	22.8498	23.0889	22.9348	10	10	10	23.1	23.1	23.1	54.234	0	24.565	51347000	36	0.0139505	0.0189647	Q9BR76;A0A087WW53;F5H390;F5H0D2	Q9BR76		CTRL_AGED	-0.349628
COX5A	Cytochrome c oxidase subunit 5A, mitochondrial	22.3324	22.2477	22.1344	22.8871	22.6661	22.585	4	4	4	21.6	21.6	21.6	17.235	0	8.2362	32466000	26	0.0113566	0.0187484	H3BNX8;P20674;H3BRM5;H3BV69;H3BRI0	H3BNX8;P20674;H3BRM5;H3BV69		AGED_CTRL	0.474592
CPNE1	Copine-1	21.8542	21.782	21.9927	22.6174	22.1338	22.7002	6	6	6	15.8	15.8	15.8	58.634	0	19.832	26407000	27	0.0314816	0.0405283	F2Z2V0;B0QZ18;Q99829;A6PVH9;E7ENH5;Q5JX54;Q5JX55;Q5JX56;Q5JX58;Q5JX59;Q5JX60;Q5JX44;Q5JX45;Q5JX57;E7EV27;H0Y524;Q5JX61;Q5JX52;Q5JX53	F2Z2V0;B0QZ18;Q99829;A6PVH9;E7ENH5;Q5JX54;Q5JX55;Q5JX56;Q5JX58;Q5JX59;Q5JX60;Q5JX44;Q5JX45		AGED_CTRL	0.607517
CRIP2	Cysteine-rich protein 2	23.8602	23.9432	23.7081	24.4381	24.5361	24.5212	7	7	7	56.7	56.7	56.7	22.492	0	9.601	105930000	30	0.000926092	0.00590769	P52943;P52943-2;H0YFA4;H0YHD8	P52943;P52943-2;H0YFA4		AGED_CTRL	0.661317
CS	Citrate synthase	23.9265	24.1338	24.096	24.4432	24.3164	24.3092	12	12	11	37.5	37.5	35.5	50.431	0	25.152	107250000	56	0.0169427	0.0211524	B4DJV2;O75390;A0A0C4DGI3;H0YIC4;F8VRI6;F8VPF9;F8VPA1;F8VR34;F8W1S4;H0YH82;F8VRP1;F8VX68;F8VWQ5;F8VTT8;F8W4S1;F8W642;F8W0J2;F8VZK9;F8VX07;F8VU34	B4DJV2;O75390;A0A0C4DGI3;H0YIC4		AGED_CTRL	0.304183
CSRP1	Cysteine and glycine-rich protein 1	27.8496	27.8031	27.7808	26.8186	26.7552	26.8073	11	11	11	64.8	64.8	64.8	20.567	0	70.252	979520000	102	3.49474e-06	0	P21291;E9PS42;E9PND2;E9PP21	P21291;E9PS42;E9PND2;E9PP21		CTRL_AGED	-1.01746
CSRP2	Cysteine and glycine-rich protein 2	23.3939	23.3922	23.3799	22.5873	22.529	22.7235	7	7	7	51.8	51.8	51.8	20.954	0	16.234	48227000	32	0.000178732	0.00477778	Q16527;F8VQR7;F8VW96	Q16527;F8VQR7;F8VW96		CTRL_AGED	-0.775387
CSTB	Cystatin-B	25.3115	25.0706	25.1909	26.0218	26.1495	25.612	4	4	4	53.1	53.1	53.1	11.139	0	15.293	282690000	43	0.0139567	0.0189091	P04080;A0A1W2PQG6;A0A1W2PS52	P04080;A0A1W2PQG6		AGED_CTRL	0.736732
CTGF	Connective tissue growth factor	23.3503	23.0599	23.1515	22.2392	22.167	22.6125	9	9	9	34.4	34.4	34.4	38.091	0	17.954	41586000	26	0.00643992	0.0134844	P29279;P29279-2	P29279;P29279-2		CTRL_AGED	-0.847697
CTNNA1	Catenin alpha-1	25.4626	25.4326	25.4274	25.1873	25.2676	25.1816	26	26	21	42.6	42.6	36.6	100.07	0	99.419	233310000	122	0.00156414	0.00653595	P35221;P35221-2;G3XAM7;P35221-3;E5RIB1;E5RG03;E5RGY6;E5RHV7;E5RJL0;E5RFM5;E5RIE0;E5RJP7;E5RGD2;E5RJ41;E5RFG3;E5RFM3;E5RFK9;E5RGY7;A0A0A0MRI5;P26232-4;P26232-6;E5RGG4;E5RJ43;E5RGS1;A0A087WZL6;E5RGU3;E5RHJ5;H0YBB8;E5RJZ2;E5RIT8;A0A0A0MTJ6;Q9UI47	P35221;P35221-2;G3XAM7;P35221-3		CTRL_AGED	-0.228669
CTPS1	CTP synthase 1	25.9176	25.78	25.812	24.1824	24.068	24.1655	21	21	21	52.3	52.3	52.3	63.723	0	78.395	218090000	101	6.44966e-06	0	A0A3B3IRI2;P17812;B4E1E0;A0A3B3IRQ8;A0A3B3ITF6;A0A3B3ITB8;P17812-2;A0A3B3ISY3;A0A3B3ITH9;Q9NRF8	A0A3B3IRI2;P17812;B4E1E0;A0A3B3IRQ8;A0A3B3ITF6;A0A3B3ITB8;P17812-2		CTRL_AGED	-1.69792
CTSA	Carboxypeptidase	23.3843	23.3195	23.2441	22.7815	23.0736	23.0047	5	5	5	12.1	12.1	12.1	54.255	0	15.842	51133000	28	0.0201353	0.0265106	X6R5C5;X6R8A1;P10619-2;P10619;Q5JZH0	X6R5C5;X6R8A1;P10619-2;P10619;Q5JZH0		CTRL_AGED	-0.362717
CTSD	Cathepsin D	26.4936	26.6126	26.3986	26.1983	26.1895	26.3381	12	12	12	38	38	38	43.688	0	45.806	483680000	101	0.0296299	0.0376364	A0A1B0GW44;A0A1B0GV23;A0A1B0GVD5;A0A1B0GWE8;P07339;A0A1B0GVP3;A0A1B0GU92;A0A1B0GU03;H7C469;C9JH19;H7C1V0;F8WD96;F8W787;A0A1B0GVF1;A0A1B0GV01	A0A1B0GW44;A0A1B0GV23;A0A1B0GVD5;A0A1B0GWE8;P07339;A0A1B0GVP3;A0A1B0GU92;A0A1B0GU03;H7C469;C9JH19;H7C1V0;F8WD96		CTRL_AGED	-0.259642
DAB2	Disabled homolog 2	22.6624	21.9998	22.5196	24.0978	23.8608	23.4156	8	8	8	15.6	15.6	15.6	80.227	0	25.874	55630000	31	0.00790378	0.0150791	P98082-3;P98082;P98082-2;D6RFF7;D6REB1;D6RIA5	P98082-3;P98082;P98082-2		AGED_CTRL	1.39745
DBI	Acyl-CoA-binding protein	23.928	24.0719	23.8043	23.4296	23.4831	23.5255	3	3	3	45.4	45.4	45.4	11.15	0	17.777	76031000	23	0.00518488	0.0130609	B8ZWD1;A0A0A0MTI5;P07108;P07108-3;P07108-2;P07108-4;P07108-5;P07108-6	B8ZWD1;A0A0A0MTI5;P07108;P07108-3;P07108-2;P07108-4;P07108-5		CTRL_AGED	-0.455342
DBN1	Drebrin	25.1091	25.2652	25.0017	25.7339	25.7384	25.8624	15	15	15	30	30	30	71.428	0	85.129	255110000	77	0.00171152	0.00678261	Q16643;Q16643-3;Q16643-2;D6R9W4;D6RFI1;D6R9Q9;D6RCR4	Q16643;Q16643-3;Q16643-2;D6R9W4		AGED_CTRL	0.652887
DDX1	ATP-dependent RNA helicase DDX1	25.0062	25.066	24.9819	24.749	24.7685	24.9103	18	18	18	29.1	29.1	29.1	82.431	0	61.816	174590000	66	0.0211061	0.0280209	Q92499;F1T0B3;A0A087X2G1;Q92499-3;Q92499-2	Q92499;F1T0B3;A0A087X2G1;Q92499-3;Q92499-2		CTRL_AGED	-0.208736
DDX39B	Spliceosome RNA helicase DDX39B	24.8687	25.0116	25.1203	24.3535	24.5189	24.7192	10	10	10	31.1	31.1	31.1	48.991	0	33.854	159580000	55	0.0216093	0.0281558	Q13838;Q13838-2;Q5STU3;F6S4E6;A0A0A0MT12;F6TRA5;F6WLT2;A0A0G2JJZ9;O00148;A0A140T9X3;A0A140T9X9;F6UJC5;A0A140TA18;O00148-3;O00148-2;A0A140T9L4;A0A140T973;A0A140T9K1;F6QYI9;A0A0G2JJL7;A0A140T996;K7EPJ3;F6R6M7;K7EQN7;K7ENP6;A0A0G2JHN7;K7EL56;K7EIL8;F6U6E2;K7EN69;F6S2B7;F6SXL5;H0Y400;A0A140T9K2;A0A140T9N3;H0YCC6	Q13838;Q13838-2;Q5STU3;F6S4E6;A0A0A0MT12;F6TRA5;F6WLT2;A0A0G2JJZ9;O00148;A0A140T9X3;A0A140T9X9;F6UJC5;A0A140TA18;O00148-3;O00148-2		CTRL_AGED	-0.469714
DDX3X	ATP-dependent RNA helicase DDX3X	24.765	24.731	24.7753	24.3402	24.2671	24.2771	12	12	11	24.9	24.9	23.2	69.047	0	47.921	134840000	65	6.35131e-05	0.00184615	A0A2R8Y5G6;A0A0D9SFB3;A0A2R8YF78;A0A2R8YCW1;A0A0D9SG12;A0A2R8YFR4;A0A2U3TZJ9;A0A2R8YFS5;A0A2R8Y4A4;A0A2R8Y645;A0A0D9SF53;O00571-2;O00571;A0A2R8YDT5;A0A2R8Y7T2;F6S8Q4;O15523-2;O15523;A0A2R8YDH3;A0A0J9YVQ7;A0A087WVZ1;O15523-3;A0A2R8YCU0;A0A2R8Y650;C9J8G5;C9J081	A0A2R8Y5G6;A0A0D9SFB3;A0A2R8YF78;A0A2R8YCW1;A0A0D9SG12;A0A2R8YFR4;A0A2U3TZJ9;A0A2R8YFS5;A0A2R8Y4A4;A0A2R8Y645;A0A0D9SF53;O00571-2;O00571;A0A2R8YDT5;A0A2R8Y7T2;F6S8Q4;O15523-2;O15523;A0A2R8YDH3;A0A0J9YVQ7		CTRL_AGED	-0.462299
DDX5	Probable ATP-dependent RNA helicase DDX5	23.7308	23.6565	23.7203	23.3108	23.3731	23.181	11	10	7	21.2	19.4	13.5	69.086	0	25.178	65551000	40	0.0024763	0.00795455	J3KTA4;P17844;P17844-2;J3QSF1;J3KRZ1;J3QRQ7;A0A0U1RQJ0;J3QRN5;X6RLV5;J3QR02;J3KRX8;J3KTQ4	J3KTA4;P17844;P17844-2		CTRL_AGED	-0.414245
DHX9	ATP-dependent RNA helicase A	23.8391	23.6756	23.4497	22.9228	22.684	23.0591	10	10	10	11.6	11.6	11.6	140.96	0	30.805	58437000	33	0.00822208	0.0152482	Q08211;Q08211-2	Q08211		CTRL_AGED	-0.766224
DPYSL2	Dihydropyrimidinase-related protein 2	27.5923	27.642	27.5663	28.6196	28.5852	28.6378	30	30	26	67.2	67.2	60.7	73.502	0	211.55	1676700000	293	3.0125e-06	0	A0A1C7CYX9;Q16555-2;Q16555;E5RFU4	A0A1C7CYX9;Q16555-2;Q16555		AGED_CTRL	1.01397
DPYSL3	Dihydropyrimidinase-related protein 3	22.9687	22.9628	23.0858	22.7139	22.7902	22.7829	12	9	8	25.4	20.9	19.9	73.91	0	26.611	42767000	30	0.00653548	0.0136988	Q14195-2;Q14195;H0YBT4;H0YB87;D6RF19;Q14117	Q14195-2;Q14195;H0YBT4		CTRL_AGED	-0.24343
DSP	Desmoplakin	26.5582	26.4674	26.2503	24.559	24.5599	23.9849	50	50	50	23.9	23.9	23.9	331.77	0	146.85	319530000	186	0.000633218	0.00517431	P15924;P15924-2;P15924-3	P15924;P15924-2;P15924-3		CTRL_AGED	-2.05734
ECHS1	Enoyl-CoA hydratase, mitochondrial	23.5259	23.5207	23.6333	24.2797	23.8452	24.0408	7	7	7	37.2	37.2	37.2	31.387	0	23.582	81540000	48	0.0193779	0.025016	P30084	P30084		AGED_CTRL	0.495267
ECPAS	Proteasome-associated protein ECM29 homolog	22.3822	22.4938	22.2455	22.9588	22.6551	22.9364	10	10	10	6.5	6.5	6.5	223.69	0	19.83	35177000	37	0.0171302	0.0216906	J3KN16;Q5VYK3;R4GMY1;R4GMY3	J3KN16;Q5VYK3		AGED_CTRL	0.476279
EEA1	Early endosome antigen 1	24.2222	24.5052	24.2476	24.8147	24.9371	24.6752	21	21	21	20.8	20.8	20.8	162.46	0	55.664	140030000	65	0.0147836	0.0196416	Q15075	Q15075		AGED_CTRL	0.484007
EEF1G	Elongation factor 1-gamma	26.4987	26.5354	26.5239	26.667	26.704	26.7308	17	17	17	34.3	34.3	34.3	50.118	0	51.926	558790000	110	0.00107115	0.00641727	P26641;P26641-2	P26641;P26641-2		AGED_CTRL	0.181257
EEF2	Elongation factor 2	28.9469	28.9565	28.9071	28.8512	28.7178	28.8156	50	50	49	61.4	61.4	60.3	95.337	0	199.9	2694000000	531	0.0291555	0.0377005	P13639;M0R0I6	P13639		CTRL_AGED	-0.141973
EHD1	EH domain-containing protein 1	25.1819	25.2996	25.1517	25.4876	25.5135	25.5856	23	23	13	49.1	49.1	30.5	60.626	0	69.661	238750000	98	0.0041163	0.0135922	Q9H4M9;A0A024R571;C9JC03;C9J2Z4;C9JIJ3;C9IZH1;C9JDQ8	Q9H4M9;A0A024R571;C9JC03;C9J2Z4		AGED_CTRL	0.317832
EHD2	EH domain-containing protein 2	24.8667	24.9193	24.8202	24.4753	24.4955	24.743	18	17	16	40.7	39	37.2	61.161	0	45.105	153070000	85	0.0305307	0.0405891	Q9NZN4;Q9NZN4-2	Q9NZN4;Q9NZN4-2		CTRL_AGED	-0.297472
EIF3E	Eukaryotic translation initiation factor 3 subunit E	23.2814	23.2973	23.1191	22.9212	22.903	23.0085	10	10	10	26.5	26.5	26.5	52.22	0	26.072	50898000	47	0.0117252	0.0189649	P60228;E5RGA2;H0YBR5;E5RHS5;E5RIT4;H0YAW4;E5RIP5;E5RJ25;H0YBP5;E5RII3	P60228;E5RGA2		CTRL_AGED	-0.288324
EIF4H	Eukaryotic translation initiation factor 4H	23.8658	23.9338	23.9972	23.4925	23.3506	23.4924	7	7	7	38.2	38.2	38.2	25.2	0	22.284	76043000	24	0.00130336	0.00684932	Q15056-2;Q15056	Q15056-2;Q15056		CTRL_AGED	-0.487116
EIF5A	Eukaryotic translation initiation factor 5A	26.8591	26.8336	26.8839	27.0748	27.0977	27.1973	9	9	9	48.6	48.6	48.6	16.019	0	66.046	731560000	107	0.00279613	0.0076087	I3L397;I3L504;P63241;P63241-2;Q6IS14;F8WCJ1;C9J7B5;C9J4W5;Q9GZV4	I3L397;I3L504;P63241;P63241-2;Q6IS14		AGED_CTRL	0.264383
ENAH	Protein enabled homolog	23.482	23.4819	23.3385	23.0846	23.0125	NaN	8	8	8	21.4	21.4	21.4	60.348	0	19.511	50702000	25	0.0105602	0.0175017	Q8N8S7-3;Q8N8S7-2;Q8N8S7;A0A0U1RRM6;A0A075B6E5;A0A0U1RQP7	Q8N8S7-3;Q8N8S7-2;Q8N8S7;A0A0U1RRM6		CTRL_AGED	-0.385585
ENG	Endoglin	24.9845	24.9335	25.0214	25.1421	25.2369	25.0924	11	11	11	25	25	25	67.541	0	47.022	194110000	71	0.0230503	0.0294721	P17813-2;P17813;F5GX88	P17813-2;P17813;F5GX88		AGED_CTRL	0.177357
ENO1	Alpha-enolase	30.1684	30.2189	30.234	29.1323	29.1318	29.2234	30	30	27	78.3	78.3	69.8	47.168	0	242.28	5091600000	395	8.7156e-06	0	P06733;A0A2R8Y6G6;P06733-2;K7EM90;A0A2R8YEM5;A0A2R8Y879;K7ERS8;A0A2R8Y798;A0A2R8YEG5;A0A2R8Y6I8;E5RI09;E5RG95;K7EPM1;K7EKN2;E5RGZ4	P06733;A0A2R8Y6G6;P06733-2		CTRL_AGED	-1.04461
ENO2	Gamma-enolase	25.1892	25.0552	25.0336	21.5846	22.3461	21.2452	13	10	10	48.2	35.5	35.5	47.268	0	56.096	110740000	48	0.000514243	0.00552941	P09104;P09104-2;F5H0C8;F5H1C3;P13929-3;P13929-2;P13929;U3KQP4;U3KQQ1	P09104;P09104-2;F5H0C8		CTRL_AGED	-3.36737
EPDR1	Mammalian ependymin-related protein 1	22.0396	22.1644	21.8038	22.55	22.601	23.017	3	3	3	12.9	12.9	12.9	25.437	0	8.8962	30067000	14	0.01667	0.0211204	Q9UM22;Q9UM22-3;D6RIH7;Q9UM22-2	Q9UM22;Q9UM22-3		AGED_CTRL	0.720048
EPRS	Bifunctional glutamate/proline--tRNA ligase	25.7146	25.6333	25.6169	25.8855	25.8925	26.0637	28	28	28	27.1	27.1	27.1	170.59	0	73.476	322180000	144	0.0112094	0.0186405	P07814;V9GYZ6;V9GZ76	P07814;V9GYZ6		AGED_CTRL	0.292283
ERGIC1	Endoplasmic reticulum-Golgi intermediate compartment protein 1	23.9832	23.9678	23.975	24.1151	24.2945	24.2872	7	7	7	41.9	41.9	41.9	22.16	0	16.642	98764000	44	0.011976	0.0191875	Q969X5-2;Q969X5;F2Z3Q5;F2Z2U2;Q969X5-3	Q969X5-2;Q969X5		AGED_CTRL	0.256908
ERLIN2	Erlin-2	23.5206	23.493	23.4769	23.3145	23.2123	23.379	8	8	5	30.8	30.8	21.6	37.725	0	22.469	60747000	35	0.0177859	0.0224783	E5RHW4;O94905;E5RJ09;B0QZ43;O94905-2;O94905-3	E5RHW4;O94905;E5RJ09		CTRL_AGED	-0.194911
ERO1L	ERO1-like protein alpha	25.8131	25.7402	25.6794	24.4972	24.5744	24.9374	16	16	16	46.2	46.2	46.2	54.392	0	51.519	230610000	88	0.00159635	0.00645161	Q96HE7;G3V2H0;G3V3E6;G3V5B3;G3V503;Q5TAE8;Q86YB8	Q96HE7		CTRL_AGED	-1.07453
ERP44	Endoplasmic reticulum resident protein 44	24.6689	24.6463	24.7403	25.3335	25.211	25.1901	11	11	11	34.7	34.7	34.7	46.971	0	37.661	182190000	64	0.000453246	0.00581443	Q9BS26	Q9BS26		AGED_CTRL	0.559699
ESD	S-formylglutathione hydrolase	24.9625	25.0484	24.9671	24.8557	24.6764	24.7455	9	9	9	54.2	54.2	54.2	28.995	0	36.003	171190000	66	0.0169	0.0212111	U3KQT1;P10768;X6RA14;H7BZT7	U3KQT1;P10768;X6RA14;H7BZT7		CTRL_AGED	-0.233505
ETFB	Electron transfer flavoprotein subunit beta	23.5615	23.3446	23.5437	24.3186	24.3583	24.1103	9	9	9	36.1	36.1	36.1	27.843	0	23.984	88030000	51	0.00167802	0.00628931	P38117;P38117-2;M0QY67	P38117;P38117-2;M0QY67		AGED_CTRL	0.779119
EZR	Ezrin	24.9012	24.8799	24.9805	23.7632	23.7249	23.7889	18	10	10	31.7	22.5	22.5	69.371	0	29.336	127270000	43	5.38187e-06	0	E7EQR4;P15311	E7EQR4;P15311		CTRL_AGED	-1.16156
FABP5	Fatty acid-binding protein, epidermal	21.3144	21.3168	NaN	NaN	21.4341	21.4315	3	3	3	32.6	32.6	32.6	15.164	0	5.6043	13080000	10	0.000225679	0.00497436	Q01469;I6L8B7;A8MUU1	Q01469;I6L8B7		AGED_CTRL	0.117213
FAM129B	Niban-like protein 1	25.452	25.5178	25.4621	25.2101	25.0075	25.2612	17	17	17	34.9	34.9	34.9	82.682	0	75.075	231610000	115	0.0166138	0.0211798	Q96TA1-2;Q96TA1	Q96TA1-2;Q96TA1		CTRL_AGED	-0.317677
FAP	Prolyl endopeptidase FAP	23.8029	23.7308	23.7289	22.7585	23.2874	NaN	8	8	8	13.6	13.6	13.6	87.583	0	17.678	56923000	22	0.0351657	0.0467426	A0A0D9SEN1;Q12884;B4DLR2;Q12884-2;F8WF29;C9J131	A0A0D9SEN1;Q12884;B4DLR2		CTRL_AGED	-0.731218
FARP1	FERM, RhoGEF and pleckstrin domain-containing protein 1	22.2734	22.0863	22.101	21.5185	21.6532	21.9066	4	4	4	5.3	5.3	5.3	122.09	0	13.313	22190000	18	0.0231309	0.0296405	C9JME2;Q9Y4F1;Q9Y4F1-2;H0Y783;M0QXT1;M0QYB0;A0A1B0GV68	C9JME2;Q9Y4F1;Q9Y4F1-2;H0Y783;M0QXT1		CTRL_AGED	-0.460784
FARSB	Phenylalanine--tRNA ligase beta subunit	23.0275	23.0464	23.1371	23.5158	23.9427	23.4904	8	8	8	14.1	14.1	14.1	66.115	0	15.561	60569000	46	0.0183371	0.0240431	Q9NSD9;Q9NSD9-2	Q9NSD9;Q9NSD9-2		AGED_CTRL	0.579323
FASN	Fatty acid synthase	25.5414	25.4702	25.4559	25.3437	25.3027	25.3562	30	30	30	21.3	21.3	21.3	273.2	0	98.943	245850000	182	0.00749148	0.0135	A0A0U1RQF0;P49327;A0A0U1RRG3;A0A1B0GTR5	A0A0U1RQF0;P49327		CTRL_AGED	-0.154961
FBN1	Fibrillin-1	23.3668	23.1331	23.2768	23.7676	23.8856	23.772	16	16	16	6.7	6.7	6.7	312.3	0	40.428	67692000	64	0.00216645	0.00697674	P35555;A0A6I8PL22;H0YND0;E9PHW4;D6RJI3;P35556-2;P35556	P35555		AGED_CTRL	0.549508
FERMT2	Fermitin family homolog 2	25.0982	25.2229	25.2669	24.8374	24.9331	24.797	16	16	16	37.9	37.9	37.9	72.397	0	48.272	190100000	76	0.00625787	0.0131654	Q96AC1-2;Q96AC1;Q96AC1-3;H0YJ34;A0A0U1RRM8;H0YJB6;G3V281;G3V5R2;G3V3J0;G3V379;G3V1L6;Q9BQL6-4;Q9BQL6-2;Q9BQL6	Q96AC1-2;Q96AC1;Q96AC1-3;H0YJ34;A0A0U1RRM8		CTRL_AGED	-0.340102
FH	Fumarate hydratase, mitochondrial	23.2935	23.385	23.4184	23.591	23.6769	23.8962	10	10	10	39	39	39	50.212	0	20.973	67432000	40	0.0223141	0.0292751	P07954-2;P07954	P07954-2;P07954		AGED_CTRL	0.355753
FHL1	Four and a half LIM domains protein 1	26.9577	26.8137	26.9344	27.4181	27.4394	27.5088	14	14	14	62.5	62.5	62.5	31.895	0	57.991	843630000	137	0.000452792	0.005875	Q13642-1;Q13642-5;Q13642-4;Q5JXI8;A0A494C0D6;Q13642;Q5JXH8;Q5JXH7;Q5JXI3;A0A0D9SFZ9;Q5JXI2;Q13642-3;A0A0D9SFI6;A0A0D9SFB0;Q5JXH9;A0A0D9SGB2;Q5JXI0;A0A494C0J3;A0A0D9SGD1;A0A0D9SEY7;A0A0D9SGC5;A0A494C1G1	Q13642-1;Q13642-5;Q13642-4;Q5JXI8;A0A494C0D6;Q13642;Q5JXH8;Q5JXH7;Q5JXI3;A0A0D9SFZ9;Q5JXI2;Q13642-3;A0A0D9SFI6;A0A0D9SFB0;Q5JXH9		AGED_CTRL	0.553533
FHL2	Four and a half LIM domains protein 2	25.7051	25.6299	25.6178	25.1521	24.9348	25.0135	16	16	16	57.7	57.7	57.7	32.193	0	56.133	240310000	79	0.0008697	0.00447619	Q14192;C9J3S8;F8WDA8;U3KQT4;Q14192-2	Q14192		CTRL_AGED	-0.617427
FKBP10	Peptidyl-prolyl cis-trans isomerase FKBP10	27.0147	27.0338	27.0536	25.8408	25.8569	25.9664	21	21	20	46.2	46.2	45	64.244	0	79.229	557010000	182	9.77793e-06	0	Q96AY3;H0Y827;K7ELI6;K7ESG6;Q96AY3-2;C9JPC3;K7EM43	Q96AY3		CTRL_AGED	-1.14599
FLII	Protein flightless-1 homolog	23.89	23.8946	24.1028	24.2435	24.3489	24.3342	16	16	16	20.2	20.2	20.2	138.49	0	53.274	101650000	58	0.0110874	0.0187632	Q13045-2;Q13045-3;Q13045;J3KS54;J3QQQ2;J3QQU5;J3QLR6;K7EP37;K7EP27;K7EQZ7	Q13045-2;Q13045-3;Q13045;J3KS54		AGED_CTRL	0.346428
FLNA	Filamin-A	32.0273	32.0259	32.0055	30.7051	30.6418	30.6928	134	134	4	65.1	65.1	1.4	280.01	0	323.31	16927000000	1457	3.36583e-07	0	P21333-2;P21333;F8WE98;H0Y5C6;H0Y5F3;H7C2E7;A0A669KBC6	P21333-2;P21333		CTRL_AGED	-1.33969
FLNC	Filamin-C	30.184	30.1695	30.1642	30.3678	30.3345	30.4235	130	120	116	61.4	58.5	57.2	291.02	0	323.31	7135200000	1042	0.00160211	0.00641026	Q14315;Q14315-2	Q14315;Q14315-2		AGED_CTRL	0.202678
FN1	Fibronectin	29.2498	29.2825	29.2112	27.3391	27.2194	27.3561	75	75	75	45.7	45.7	45.7	259.21	0	323.31	2243700000	470	2.1709e-06	0	P02751-3;P02751-1;P02751-14;P02751-8;P02751-7;P02751;P02751-17;P02751-6;P02751-5;P02751-9;P02751-11;P02751-10;P02751-13;P02751-12;P02751-4;H0Y7Z1;P02751-16;P02751-2;H0Y4K8	P02751-3;P02751-1;P02751-14;P02751-8;P02751-7;P02751;P02751-17;P02751-6;P02751-5;P02751-9;P02751-11;P02751-10;P02751-13;P02751-12;P02751-4		CTRL_AGED	-1.94296
FSCN1	Fascin	25.9615	26.025	25.8948	24.9758	24.9163	25.024	17	17	17	41	41	41	54.529	0	90.339	272030000	85	3.51008e-05	0	Q16658;C9JFC0;A0A0A0MSB2;C9JPH9	Q16658		CTRL_AGED	-0.988432
FTL	Ferritin light chain	23.3488	22.9868	23.1112	24.4652	25.0281	24.8796	5	5	5	32.6	32.6	32.6	20.019	0	18.942	105240000	35	0.00117928	0.00699301	P02792	P02792		AGED_CTRL	1.64201
FUBP1	Far upstream element-binding protein 1	22.7799	22.7364	22.8851	22.2261	22.1602	22.5914	7	6	6	12.4	11.3	11.3	68.903	0	14.055	34508000	23	0.028272	0.0371776	E9PEB5;Q96AE4;Q96AE4-2;C9JSZ1;M0R251;M0QYG1;M0R263;M0R0C6;M0R3J3	E9PEB5;Q96AE4;Q96AE4-2		CTRL_AGED	-0.474546
GAPDH	Glyceraldehyde-3-phosphate dehydrogenase	32.3067	32.3591	32.3021	31.4979	31.5497	31.5438	32	32	32	85.7	85.7	85.7	36.053	0	323.31	24193000000	716	5.4941e-06	0	P04406;P04406-2;E7EUT5;O14556	P04406;P04406-2;E7EUT5		CTRL_AGED	-0.792194
GARS	Glycine--tRNA ligase	26.4229	26.5805	26.5317	26.8485	26.8238	26.942	27	27	27	47.8	47.8	47.8	83.165	0	98.614	598010000	189	0.0036275	0.0120612	P41250;H7C443	P41250		AGED_CTRL	0.359781
GBE1	1,4-alpha-glucan-branching enzyme	25.9584	25.9322	25.9954	25.598	25.5895	25.579	19	19	19	38.7	38.7	38.7	80.473	0	52.711	318350000	113	4.07539e-05	0	Q04446;E9PGM4	Q04446;E9PGM4		CTRL_AGED	-0.373164
GCLM	Glutamate--cysteine ligase regulatory subunit	22.4339	22.96	22.5852	23.199	23.1435	23.5095	3	3	3	16.4	16.4	16.4	30.727	0	18.435	45545000	18	0.0320671	0.0412744	P48507;P48507-2	P48507		AGED_CTRL	0.6243
GDI1	Rab GDP dissociation inhibitor alpha	24.2605	24.3677	24.3412	24.0357	24.0488	24.1486	16	9	9	48.3	29.5	29.5	50.582	0	23.421	106340000	46	0.00693875	0.0140153	P31150;G5E9U5	P31150		CTRL_AGED	-0.245453
GLG1	Golgi apparatus protein 1	24.6499	24.6896	24.7738	24.8873	25.006	24.9642	16	16	16	19.6	19.6	19.6	134.55	0	73.999	164320000	81	0.00793331	0.0150251	Q92896;Q92896-3;Q92896-2;H3BM42;H3BQT1;H3BRD8;H3BQU9	Q92896;Q92896-3;Q92896-2;H3BM42		AGED_CTRL	0.2481
GLO1	Lactoylglutathione lyase	23.7442	23.7647	23.7888	24.3208	24.259	24.4682	6	6	6	41.4	41.4	41.4	19.043	0	21.445	96993000	29	0.000774361	0.00466116	Q04760-2;Q04760	Q04760-2;Q04760		AGED_CTRL	0.583473
GLRX	Glutaredoxin-1	25.4039	25.3883	25.469	26.1331	26.284	25.7957	6	6	6	78.3	78.3	78.3	11.776	0	22.723	318920000	51	0.0113204	0.0185195	P35754	P35754		AGED_CTRL	0.650509
GLS	Glutaminase kidney isoform, mitochondrial	25.4691	25.5016	25.4261	25.6637	25.6718	25.7705	17	17	2	38.4	38.4	4.3	73.46	0	81.529	277520000	103	0.0043754	0.0134074	O94925;H7BZD1;C9JIJ6;B7Z509;H7C201;O94925-2	O94925		AGED_CTRL	0.236385
GLUD1	Glutamate dehydrogenase 1, mitochondrial	23.5653	23.3545	23.7485	24.9934	24.763	24.4279	13	13	13	31.4	31.4	31.4	61.397	0	45.727	110370000	49	0.00421547	0.0137251	P00367;P00367-3;P00367-2;P49448	P00367;P00367-3;P00367-2;P49448		AGED_CTRL	1.17199
GMPS	GMP synthase [glutamine-hydrolyzing]	21.7464	22.0155	22.1054	21.3611	21.366	21.703	3	3	3	8.2	8.2	8.2	65.928	0	6.6845	19424000	16	0.0374863	0.0496889	P49915-2;P49915	P49915-2;P49915		CTRL_AGED	-0.479057
GNA11	Guanine nucleotide-binding protein subunit alpha-11	23.0293	23.0289	23.0885	23.2587	23.2908	23.2378	8	8	4	32.9	32.9	18.7	42.123	0	22.608	51288000	35	0.00104733	0.00655882	P29992;K7EL62;O95837;A0A087WVZ3;B1AM21	P29992;K7EL62		AGED_CTRL	0.213546
GNB1	Guanine nucleotide-binding protein G(I)/G(S)/G(T) subunit beta-1	24.6315	24.5929	24.4636	24.3539	24.2867	24.2755	11	11	6	42.6	42.6	24.4	37.377	0	51.036	125730000	57	0.0102932	0.017204	P62873;P62873-2;F6UT28;B1AKQ8;F6X3N5;B3KVK2;F5H8J8;F5H100;F5H0S8;E9PCP0;P16520-2;P16520	P62873;P62873-2;F6UT28;B1AKQ8;F6X3N5		CTRL_AGED	-0.257314
GNB2	Guanine nucleotide-binding protein G(I)/G(S)/G(T) subunit beta-2	23.6806	23.6594	23.6204	23.3384	23.3322	23.3061	11	6	4	40.6	22.4	16.5	37.331	0	23.272	64729000	29	8.44585e-05	0.0016	P62879;C9JIS1;C9JXA5;C9JZN1;E7EP32;P62879-2	P62879;C9JIS1;C9JXA5;C9JZN1;E7EP32		CTRL_AGED	-0.327899
GNS	N-acetylglucosamine-6-sulfatase	23.057	23.1527	23.1382	22.3187	22.6034	NaN	5	5	5	11.2	11.2	11.2	62.081	0	19.392	39672000	21	0.0101868	0.0172617	P15586;H7C3P4;F6S8M0;P15586-2;H0YFA9;F5H4C6	P15586;H7C3P4;F6S8M0;P15586-2		CTRL_AGED	-0.654932
GPI	Glucose-6-phosphate isomerase	27.4309	27.4	27.334	26.8002	26.682	26.6041	20	20	15	43.4	43.4	32	67.285	0	71.68	786220000	170	0.000407061	0.00606452	A0A2U3TZU2;P06744;P06744-2;K7EQ48;A0A0J9YXP8;A0A0J9YYH3;A0A2R8Y6C7;A0A0J9YX90;K7EPY4;K7ERC6;K7EP41;A0A2R8YF08;K7ELR7;K7ENA0;K7ERK8;A0A0J9YXM3;K7EIL4;A0A0J9YXH9;A0A0J9YYI8;K7ESF4;Q8N196	A0A2U3TZU2;P06744;P06744-2;K7EQ48;A0A0J9YXP8;A0A0J9YYH3;A0A2R8Y6C7;A0A0J9YX90		CTRL_AGED	-0.692816
GPX8	Probable glutathione peroxidase 8	22.6927	22.6317	22.7293	22.8497	22.9263	22.8549	8	8	8	40.2	40.2	40.2	23.881	0	15.594	39994000	34	0.00697665	0.0139091	Q8TED1;E7ETY7;J3KNB5	Q8TED1;E7ETY7		AGED_CTRL	0.192406
GREM1	Gremlin-1	22.7466	22.6158	22.5146	22.1508	NaN	21.9992	3	3	3	29.3	29.3	29.3	20.697	0	10.849	27241000	18	0.0129666	0.0188344	O60565;O60565-2;Q9H772	O60565;O60565-2		CTRL_AGED	-0.550659
GSN	Gelsolin	28.0411	27.9476	27.9578	27.7572	27.6655	27.8168	25	25	10	40.9	40.9	23.7	82.525	0	189.32	1348500000	253	0.0113236	0.0184595	A0A0A0MS51;A0A0A0MT01;P06396-2;P06396-4;P06396-3;P06396;Q5T0I0;A0A0U1RQL8	A0A0A0MS51;A0A0A0MT01;P06396-2;P06396-4;P06396-3;P06396		CTRL_AGED	-0.235676
GSTK1	Glutathione S-transferase kappa 1	23.5816	23.4798	23.7199	24.1397	24.209	24.2681	7	7	7	45.1	45.1	45.1	25.497	0	16.294	86953000	46	0.00148857	0.00662252	Q9Y2Q3;Q9Y2Q3-3;Q9Y2Q3-2;E9PFN5;Q9Y2Q3-4;C9JNT3	Q9Y2Q3;Q9Y2Q3-3;Q9Y2Q3-2;E9PFN5;Q9Y2Q3-4		AGED_CTRL	0.611841
GSTP1	Glutathione S-transferase P	27.9305	27.922	28.0526	27.4242	27.3249	27.6018	9	9	9	65.7	65.7	65.7	23.356	0	85.158	1229100000	123	0.00476352	0.0137169	P09211;A8MX94;A0A087X2E9;A0A2R8Y5E5;A0A087X243	P09211;A8MX94		CTRL_AGED	-0.518033
GUK1	Guanylate kinase	NaN	22.7124	22.7359	24.2481	24.2855	23.8335	6	6	6	40.1	40.1	40.1	23.711	0	20.341	64553000	23	0.00496721	0.0131754	B1ANH0;B1ANH2;Q16774;Q16774-2;B1ANH5;B1ANG9;B1ANH6;Q16774-3;B1ANH3	B1ANH0;B1ANH2;Q16774;Q16774-2;B1ANH5;B1ANG9;B1ANH6;Q16774-3;B1ANH3		AGED_CTRL	1.39824
GYS1	Glycogen [starch] synthase, muscle	23.579	23.6173	23.6091	22.5442	22.5134	22.5896	9	9	9	22.1	22.1	22.1	76.482	0	18.241	52441000	28	1.9062e-06	0	P13807-2;P13807;M0QYU1	P13807-2;P13807		CTRL_AGED	-1.05274
H3F3B	Histone H3	25.4842	25.4248	25.4411	24.7094	24.8738	24.3723	4	4	1	22.7	22.7	5.3	14.914	0	6.2422	201430000	29	0.00580652	0.0132082	K7EK07;Q71DI3;Q16695;P84243;P68431;K7EMV3;A0A590UJJ6;B4DEB1;K7ES00;Q6NXT2;K7EP01	K7EK07;Q71DI3;Q16695;P84243;P68431;K7EMV3;A0A590UJJ6;B4DEB1;K7ES00;Q6NXT2;K7EP01		CTRL_AGED	-0.798243
HADHA	Trifunctional enzyme subunit alpha, mitochondrial	25.6114	25.5685	25.6258	25.8927	25.9499	26.0056	22	22	22	36.4	36.4	36.4	86.371	0	89.011	316100000	132	0.000705105	0.00490435	H0YFD6;P40939;A0A2R8Y4F5;A0A2R8YG21;A0A2R8Y688	H0YFD6;P40939;A0A2R8Y4F5;A0A2R8YG21		AGED_CTRL	0.347466
HADHB	Trifunctional enzyme subunit beta, mitochondrial	24.3676	24.3811	24.4174	24.7144	24.767	24.7298	16	16	16	42.5	42.5	42.5	48.879	0	42.7	135660000	75	8.61486e-05	0.00157377	P55084-2;P55084;F5GZQ3;B5MD38;C9JEY0;C9JE81;C9K0M0	P55084-2;P55084;F5GZQ3;B5MD38		AGED_CTRL	0.348384
HEBP1	Heme-binding protein 1	23.1305	23.0069	22.7973	23.7788	23.8532	23.83	8	8	8	49.7	49.7	49.7	21.097	0	28.033	63824000	30	0.00107574	0.00632624	Q9NRV9;A0A3B3IRV5;F5GWX2;H0YG71	Q9NRV9;A0A3B3IRV5		AGED_CTRL	0.842428
HERC4	Probable E3 ubiquitin-protein ligase HERC4	23.2755	23.2516	23.0784	23.4788	23.51	23.4575	8	8	8	13.9	13.9	13.9	106.71	0	17.937	58393000	41	0.0118605	0.0187256	Q5GLZ8-6;Q5GLZ8-3;Q5GLZ8-2;Q5GLZ8;H0Y6K7;D6RCL5	Q5GLZ8-6;Q5GLZ8-3;Q5GLZ8-2;Q5GLZ8		AGED_CTRL	0.280252
HEXB	Beta-hexosaminidase subunit beta	23.4549	23.4185	23.4685	23.1507	23.2214	23.1431	9	9	9	23.6	23.6	23.6	63.111	0	18.165	57288000	28	0.000688234	0.00499115	P07686;Q5URX0;H0Y9B6;H0YA83;D6REQ8	P07686;Q5URX0		CTRL_AGED	-0.2756
HIST1H2AJ	Histone H2A type 1-J	28.5784	28.8157	28.5419	27.749	27.8131	27.7677	4	4	2	27.2	27.2	21.9	18.481	0	33.419	1796300000	54	0.000588828	0.00537143	A0A0U1RR32;A0A0U1RRH7;Q99878;Q96KK5;Q9BTM1;Q16777;Q6FI13;P20671;P0C0S8;H0YFX9;Q93077;Q7L7L0;P04908;Q9BTM1-2;A0A3B3IS11	A0A0U1RR32;A0A0U1RRH7;Q99878;Q96KK5;Q9BTM1;Q16777;Q6FI13;P20671;P0C0S8;H0YFX9;Q93077;Q7L7L0;P04908;Q9BTM1-2;A0A3B3IS11		CTRL_AGED	-0.868685
HIST1H2BN	Histone H2B	28.6165	28.4015	28.382	27.4537	27.3639	27.1069	6	6	6	31.3	31.3	31.3	18.804	0	20.847	1512200000	55	0.000831572	0.00458537	U3KQK0;Q99880;Q99879;Q99877;Q93079;Q5QNW6;P62807;P58876;P57053;O60814;Q5QNW6-2;Q16778;P33778;P23527;P06899;Q8N257;Q96A08;A0A2R8Y619	U3KQK0;Q99880;Q99879;Q99877;Q93079;Q5QNW6;P62807;P58876;P57053;O60814;Q5QNW6-2;Q16778;P33778;P23527;P06899;Q8N257;Q96A08		CTRL_AGED	-1.15848
HIST1H4A	Histone H4	28.1249	28.0678	28.1213	27.2048	27.1478	27.1765	10	10	10	59.2	59.2	59.2	11.367	0	41.516	1218000000	138	3.0091e-06	0	P62805	P62805		CTRL_AGED	-0.928314
HMGB1	High mobility group protein B1	22.9726	22.9208	22.7633	22.0187	NaN	22.3018	3	3	3	28.5	28.5	28.5	18.311	0	9.6969	32715000	16	0.0121508	0.0190683	Q5T7C4;P09429;B2RPK0	Q5T7C4;P09429		CTRL_AGED	-0.725353
HMOX1	Heme oxygenase 1	24.5768	24.7014	24.6438	22.7577	22.2981	22.8288	8	8	8	41	41	41	32.818	0	39.516	91144000	40	0.000292705	0.00544186	P09601;B1AHA8	P09601;B1AHA8		CTRL_AGED	-2.01249
HNRNPA1	Heterogeneous nuclear ribonucleoprotein A1	25.5477	25.6313	25.4996	24.7391	24.729	25.2018	10	10	10	37.8	37.8	37.8	33.155	0	46.067	222980000	63	0.0140504	0.019172	F8W6I7;P09651-3;P09651-2;P09651;F8VZ49;Q32P51;F8VTQ5;F8W646;H0YH80;A0A2R8Y4L2;F8VYN5	F8W6I7;P09651-3;P09651-2;P09651;F8VZ49;Q32P51;F8VTQ5;F8W646		CTRL_AGED	-0.669585
HNRNPA2B1	Heterogeneous nuclear ribonucleoproteins A2/B1	26.0855	26.1545	26.1896	25.6963	25.6022	25.6427	12	12	12	41.6	41.6	41.6	36.006	0	64.894	371930000	107	0.0002672	0.00557143	P22626-2;P22626;A0A087WUI2	P22626-2;P22626;A0A087WUI2		CTRL_AGED	-0.496103
HNRNPA3	Heterogeneous nuclear ribonucleoprotein A3	23.8913	23.9564	24.1796	23.3169	23.468	23.2297	8	8	8	24.3	24.3	24.3	39.594	0	27.711	76646000	32	0.0038608	0.0129648	P51991;P51991-2	P51991;P51991-2		CTRL_AGED	-0.67094
HNRNPC	Heterogeneous nuclear ribonucleoproteins C1/C2	25.0451	25.1546	25.2587	24.6234	24.892	24.7106	9	9	4	33.3	33.3	16	25.256	0	27.232	180580000	54	0.0149136	0.019585	G3V576;G3V4W0;B4DY08;B2R5W2;G3V4C1;G3V2Q1;P07910-4;P07910-2;P07910;G3V555;G3V575;G3V5X6;G3V3K6;G3V251;B4DSU6;A0A0G2JPF8;A0A0G2JNQ3;P0DMR1;O60812;B7ZW38;B2RXH8;G3V4M8;G3V5V7;G3V2D6;G3V2H6	G3V576;G3V4W0;B4DY08;B2R5W2;G3V4C1;G3V2Q1;P07910-4;P07910-2;P07910;G3V555;G3V575;G3V5X6;G3V3K6;G3V251;B4DSU6;A0A0G2JPF8;A0A0G2JNQ3;P0DMR1;O60812;B7ZW38;B2RXH8		CTRL_AGED	-0.410798
HNRNPD	Heterogeneous nuclear ribonucleoprotein D0	24.704	24.7668	24.7797	24.3298	24.3466	24.5638	9	9	8	41	41	37.1	23.811	0	27.323	149160000	54	0.0129803	0.0187768	H0YA96;H0Y8G5;Q14103-4;Q14103-3;Q14103-2;Q14103;D6RAF8;D6RF44;D6RBQ9;D6RD83	H0YA96;H0Y8G5;Q14103-4;Q14103-3;Q14103-2;Q14103;D6RAF8;D6RF44;D6RBQ9		CTRL_AGED	-0.336742
HNRNPH1	Heterogeneous nuclear ribonucleoprotein H	24.0188	23.9232	23.933	23.2203	23.512	23.6064	8	8	2	25.9	25.9	7	47.087	0	35.663	77157000	45	0.0130127	0.0187195	E9PCY7;G8JLB6;P31943;H0YB39;E5RGH4;E5RGV0;D6RIT2;D6RIU0;H0YBG7;H0YBD7;D6RBM0;D6RAM1;H0YAQ2;D6R9T0;D6RFM3;D6RDU3;D6RJ04;D6RIH9;E7EQJ0;E7EN40	E9PCY7;G8JLB6;P31943;H0YB39;E5RGH4;E5RGV0;D6RIT2;D6RIU0;H0YBG7;H0YBD7;D6RBM0		CTRL_AGED	-0.512113
HNRNPK	Heterogeneous nuclear ribonucleoprotein K	26.5703	26.5123	26.4531	26.1436	26.2124	26.144	17	17	17	50.1	50.1	50.1	50.976	0	63.409	472940000	133	0.00107343	0.00637143	P61978;P61978-2;P61978-3;Q5T6W2;S4R359;S4R457	P61978;P61978-2;P61978-3;Q5T6W2		CTRL_AGED	-0.345258
HNRNPL	Heterogeneous nuclear ribonucleoprotein L	23.5813	23.4566	23.4495	22.9326	22.9882	23.1531	5	5	5	18.1	18.1	18.1	58.362	0	11.634	56491000	27	0.00394012	0.0127094	M0QXS5;A0A3B3ITJ4;P14866-2;P14866;M0QYT0;M0R076	M0QXS5;A0A3B3ITJ4;P14866-2;P14866		CTRL_AGED	-0.471191
HNRNPM	Heterogeneous nuclear ribonucleoprotein M	23.7736	23.8109	23.8529	23.1745	23.0998	23.0702	11	11	11	20.4	20.4	20.4	77.569	0	40.302	66409000	41	5.4858e-05	0.00208696	A0A087X0X3;P52272-2;P52272;M0R019;M0R2T0;M0R2I7;M0QYQ7;M0R0N3;M0QZM1;M0QY96;M0R0Y6	A0A087X0X3;P52272-2;P52272		CTRL_AGED	-0.697643
HNRNPU	Heterogeneous nuclear ribonucleoprotein U	24.9729	24.984	24.9892	24.4457	24.4757	24.6884	15	15	15	23.5	23.5	23.5	80.648	0	62.754	157980000	76	0.0043439	0.0134698	A0A1W2PP35;A0A1W2PPS1;Q00839-2;Q00839;Q5RI18;A0A1X7SBS1;A0A1W2PRZ7;A0A1W2PQ74;A0A1W2PQL0;A0A1W2PP34;A0A1W2PPL4;A0A1W2PPH7;A0A1W2PQD4;A0A1W2PPE9;A0A1W2PRI6;A0A1W2PP22	A0A1W2PP35;A0A1W2PPS1;Q00839-2;Q00839;Q5RI18;A0A1X7SBS1;A0A1W2PRZ7;A0A1W2PQ74;A0A1W2PQL0;A0A1W2PP34;A0A1W2PPL4;A0A1W2PPH7;A0A1W2PQD4		CTRL_AGED	-0.445452
HSD17B12	Very-long-chain 3-oxoacyl-CoA reductase	24.2594	24.1957	24.2998	24.6181	24.7962	24.9769	7	7	7	33	33	33	34.324	0	18.61	134320000	49	0.00721432	0.0137015	Q53GQ0;A0A1B0GV93;A0A1B0GVY6;E9PI21	Q53GQ0;A0A1B0GV93;A0A1B0GVY6		AGED_CTRL	0.545437
HSPA4	Heat shock 70 kDa protein 4	25.3959	25.3732	25.4571	25.7106	25.5992	25.8215	21	21	20	36.2	36.2	34.5	94.33	0	62.643	269900000	110	0.0118838	0.0186667	P34932;A0A087WYC1;A0A087WTS8;P34932-2;D6RJ96;E9PDE8;O95757	P34932;A0A087WYC1;A0A087WTS8		AGED_CTRL	0.301697
HSPA5	78 kDa glucose-regulated protein	29.0639	29.0369	29.031	29.1568	29.1198	29.1772	30	29	29	46.6	46.6	46.6	72.332	0	196.92	3150800000	400	0.00545047	0.0134249	P11021	P11021		AGED_CTRL	0.107332
HSPA8	Heat shock cognate 71 kDa protein	29.0335	28.9649	28.9724	28.8442	28.7749	28.8849	35	35	26	52.8	52.8	40.2	70.897	0	197.94	2770900000	341	0.015958	0.0208205	P11142;E9PKE3;P11142-2;E9PNE6;E9PN89;A8K7Q2;E9PLF4;E9PQQ4;E9PQK7;E9PK54;E9PS65;E9PPY6;E9PI65;E9PM13;E9PN25	P11142;E9PKE3;P11142-2;E9PNE6;E9PN89;A8K7Q2		CTRL_AGED	-0.155621
HSPA9	Stress-70 protein, mitochondrial	26.2812	26.2301	26.1016	26.5344	26.4219	26.582	18	18	18	34.3	34.3	34.3	73.68	0	65.723	474570000	151	0.0124871	0.0188923	P38646;A0A3B3ITI4;D6RA73;D6RJI2;H0Y8S0;H0YBG6	P38646		AGED_CTRL	0.308466
HSPB1	Heat shock protein beta-1	29.7376	29.7571	29.7384	28.4671	28.2992	28.5641	20	20	20	90.7	90.7	90.7	22.782	0	118.97	3502100000	287	7.44295e-05	0.00177778	P04792;F8WE04;C9J3N8	P04792;F8WE04		CTRL_AGED	-1.30088
HSPB6	Heat shock protein beta-6	27.7562	27.8108	27.7204	29.1961	28.9339	29.0955	11	11	11	93.8	93.8	93.8	17.135	0	76.582	2155100000	167	8.3837e-05	0.00162712	O14558;A0A1X7SC65;K7EP04	O14558;A0A1X7SC65;K7EP04		AGED_CTRL	1.31273
HSPE1	10 kDa heat shock protein, mitochondrial	24.8206	24.8183	24.9277	25.2346	25.1629	25.1239	7	7	7	60.8	60.8	60.8	10.932	0	21.528	187690000	49	0.00279562	0.00765027	P61604;B8ZZL8;S4R3N1;B8ZZ54	P61604;B8ZZL8;S4R3N1		AGED_CTRL	0.318274
HUWE1	E3 ubiquitin-protein ligase HUWE1	22.9238	22.8541	23.0463	23.2505	23.2039	23.5068	15	15	15	4.5	4.5	4.5	480.19	0	36.105	50468000	48	0.0258972	0.0343547	Q7Z6Z7-2;Q7Z6Z7-3;Q7Z6Z7;H0Y659;A0A087X146;A0A087X1S3;A5YM72-2;A5YM72;A5YM72-4;A5YM72-5;A5YM72-3	Q7Z6Z7-2;Q7Z6Z7-3;Q7Z6Z7		AGED_CTRL	0.378967
ICAM1	Intercellular adhesion molecule 1	22.8313	22.8683	22.7457	22.3681	22.5519	22.2101	3	3	3	6.2	6.2	6.2	57.825	0	7.9871	35580000	12	0.0140655	0.0191163	P05362;K7EKL8;E7ESS4	P05362		CTRL_AGED	-0.438442
IDH2	Isocitrate dehydrogenase [NADP], mitochondrial	23.6141	23.7345	23.6809	23.5398	23.5673	23.4366	11	11	10	27.8	27.8	27.8	45.179	0	23.198	70427000	45	0.0375506	0.0497916	P48735-2;P48735;H0YL11	P48735-2;P48735		CTRL_AGED	-0.161945
IGKC	Ig kappa chain C region	21.6219	21.6096	21.6294	NaN	21.699	21.7862	2	2	2	30.8	30.8	30.8	11.609	0	7.4407	17450000	15	0.0350769	0.0468493	A0A5H1ZRQ3;P01834	A0A5H1ZRQ3;P01834		AGED_CTRL	0.122244
IKBIP	Inhibitor of nuclear factor kappa-B kinase-interacting protein	23.7344	23.889	23.7335	23.4483	23.3953	23.1855	8	4	4	26	14.9	14.9	39.309	0	11.14	69355000	25	0.0097611	0.0167051	Q70UQ0;Q70UQ0-2	Q70UQ0;Q70UQ0-2		CTRL_AGED	-0.442555
ILK	Integrin-linked protein kinase	24.6172	24.6491	24.5659	23.5653	23.7616	23.8873	14	14	14	35.8	35.8	35.8	54.611	0	33.095	110240000	54	0.000836948	0.00454839	A0A0A0MTH3;Q13418;Q13418-2;Q13418-3;A0A087WWY6	A0A0A0MTH3;Q13418;Q13418-2;Q13418-3		CTRL_AGED	-0.872625
IMPDH2	Inosine-5-monophosphate dehydrogenase 2	22.9993	22.9139	22.9061	22.7824	22.8642	22.7499	9	9	9	27.2	27.2	27.2	50.957	0	19.886	42716000	38	0.0356951	0.0474865	H0Y4R1;P12268;E7ETK5;C9K0R9;A0A3B3IRL5;C9J381;P20839-2;P20839-4;P20839;P20839-3;P20839-7;P20839-5;P20839-6	H0Y4R1;P12268;E7ETK5		CTRL_AGED	-0.140938
IPO5	Importin-5	27.1245	27.2256	27.1605	27.4483	27.4243	27.6473	39	39	39	48	48	48	123.63	0	171.99	935540000	291	0.0117712	0.0188444	O00410;O00410-3;H0Y8C6;O00410-2;E7ETV3;E7EV12;E7EQT5;H0Y3V4;E7EWK4;E7EX05;C9JQT6;C9JZD8;E7ETV8;E7ESZ1;C9J875;O60518;C9JXE0	O00410;O00410-3;H0Y8C6;O00410-2		AGED_CTRL	0.336426
ITGA3	Integrin alpha-3	21.8348	22.0916	21.9433	21.7263	21.4517	21.3492	7	7	7	7.9	7.9	7.9	116.61	0	10.646	19414000	22	0.0294851	0.0374293	P26006;P26006-1;D6R9X8;H0YA49	P26006;P26006-1		CTRL_AGED	-0.447531
ITGA5	Integrin alpha-5	23.9089	24.4648	24.5298	22.4807	22.552	22.9476	9	9	9	12.9	12.9	12.9	114.54	0	23.264	76792000	38	0.00257433	0.00777778	P08648	P08648		CTRL_AGED	-1.6411
ITGAV	Integrin alpha-V	24.4992	24.4191	24.4192	24.3241	24.335	24.2375	15	15	15	21.2	21.2	21.2	111.13	0	43.012	120360000	62	0.0226818	0.0291253	P06756-3;P06756-2;P06756;H7BZG1	P06756-3;P06756-2;P06756		CTRL_AGED	-0.14698
ITGB1	Integrin beta-1	26.7093	26.6811	26.6933	26.2614	26.2653	26.3679	21	21	21	32.3	32.3	32.3	88.414	0	78.963	525380000	138	0.000378583	0.00613043	P05556;P05556-2;P05556-5;P05556-4;P05556-3;C9JPK5;Q5T3E6;E9PLR6;E7EUI6;E7EQW5;E7ERX5;C9JJP8;Q5T3E5;E9PQJ2;H7C4N8;C9JNE0	P05556;P05556-2;P05556-5;P05556-4;P05556-3		CTRL_AGED	-0.396357
ITGB5	Integrin beta-5	22.2726	22.2904	22.3193	21.5031	21.4833	22.0138	6	6	6	9.6	9.6	9.6	88.053	0	9.3899	23472000	25	0.0227101	0.0292959	P18084;H7C4W1;V9GZ57;H7C5U2;V9GYZ1	P18084;H7C4W1;V9GZ57;H7C5U2		CTRL_AGED	-0.627373
KIF5B	Kinesin-1 heavy chain	25.4704	25.5178	25.5769	25.3741	25.4069	25.4439	27	27	27	39.1	39.1	39.1	109.68	0	78.802	254080000	124	0.0369018	0.0487232	P33176;A0A0G2JMZ6;J3KNA1;O60282;Q12840;O60282-2;C9JWB9	P33176		CTRL_AGED	-0.113405
KPNA3	Importin subunit alpha-4	23.3265	23.4633	23.5836	22.9453	23.0026	23.0773	6	5	5	25.3	23.6	23.6	57.81	0	10.519	54970000	15	0.00576664	0.0133719	O00505;H0Y4S9	O00505		CTRL_AGED	-0.449388
KRT18	Keratin, type I cytoskeletal 18	29.331	29.3125	29.2424	27.3295	27.1671	27.1184	29	29	19	66.5	66.5	50.7	48.057	0	192.42	2287700000	280	7.19077e-06	0	P05783;F8VZY9;CON__H-INV:HIT000015463	P05783;F8VZY9		CTRL_AGED	-2.09027
KTN1	Kinectin	25.4801	25.558	25.4903	26.1702	26.2035	25.9902	35	35	35	33.4	33.4	33.4	149.61	0	104.18	333120000	153	0.000977013	0.00675758	Q86UP2-2;Q86UP2-4;Q86UP2;Q86UP2-3;G3V4Y7;B7Z6P3;H0YJZ8;G3V5P0;G3V5G2;H0YJV5;H0YJP2	Q86UP2-2;Q86UP2-4;Q86UP2;Q86UP2-3;G3V4Y7		AGED_CTRL	0.611862
LAMB2	Laminin subunit beta-2	22.7496	22.4916	22.5705	22.2267	NaN	22.1811	7	7	7	8.1	8.1	8.1	195.98	0	12.535	27041000	21	0.0280243	0.0369659	P55268	P55268		CTRL_AGED	-0.400007
LAMC1	Laminin subunit gamma-1	23.4773	23.4778	23.135	24.0515	24.1305	24.3399	18	18	18	15.4	15.4	15.4	177.6	0	50.194	84094000	53	0.00477369	0.0136545	P11047	P11047		AGED_CTRL	0.810645
LASP1	LIM and SH3 domain protein 1	26.7078	26.6218	26.6105	26.0361	25.8738	26.1735	12	12	12	52.9	52.9	52.9	29.717	0	50.207	478720000	107	0.00253306	0.00786517	Q14847;C9J9W2;Q14847-2;Q14847-3;F6S2S5;J3KSN1;O76041-2	Q14847;C9J9W2;Q14847-2;Q14847-3		CTRL_AGED	-0.61894
LDHA	L-lactate dehydrogenase A chain	31.2133	31.2524	31.2153	30.8155	30.726	30.8898	33	33	32	92.2	92.2	88.6	36.688	0	260.11	12125000000	510	0.00105207	0.00651095	P00338;P00338-3;P00338-4;P00338-5;P00338-2;F5GXY2;F5GYU2;F5GXH2;F5H5J4;F5H6W8;F5GZQ4;F5H8H6;F5GXC7;F5GWW2;F5GXU1;F5H5G7;F5H155;A0A087WUM2;G3XAP5;F5H245;Q6ZMR3;P07864	P00338;P00338-3;P00338-4;P00338-5;P00338-2		CTRL_AGED	-0.416578
LGALS1	Galectin-1	30.6084	30.6432	30.5623	30.3317	30.3689	30.4089	10	10	10	67.4	67.4	67.4	14.716	0	95.139	8372800000	292	0.00191394	0.00731707	P09382;F8WEI7	P09382		CTRL_AGED	-0.234802
LGALS3	Galectin-3	24.4134	24.4129	24.5293	25.3097	25.4814	24.9231	7	7	7	31.2	31.2	31.2	26.152	0	27.78	173130000	69	0.00976334	0.0166486	P17931;G3V3R6	P17931;G3V3R6		AGED_CTRL	0.7862
LMCD1	LIM and cysteine-rich domains protein 1	26.2972	26.1998	26.2114	23.0297	22.6944	22.9217	21	21	21	67.1	67.1	67.1	40.832	0	67.341	243100000	78	5.39869e-06	0	Q9NZU5;Q9NZU5-2;H7C3D2;C9IYS1;B4DEY6;F8WB09	Q9NZU5;Q9NZU5-2;H7C3D2;C9IYS1;B4DEY6		CTRL_AGED	-3.35417
LMF2	Lipase maturation factor 2	21.6146	21.9788	21.3927	21.0515	20.9423	21.2179	3	3	3	6.7	6.7	6.7	76.914	0	9.2422	15202000	15	0.0350316	0.0469565	Q9BU23-2;Q9BU23;Q9BU23-3	Q9BU23-2;Q9BU23;Q9BU23-3		CTRL_AGED	-0.591515
LMNA	Prelamin-A/C	29.4659	29.408	29.4321	29.8053	29.6948	29.5448	45	45	4	67.3	67.3	14.2	74.139	0	210.33	4382800000	439	0.0333745	0.0438707	P02545;P02545-6;P02545-3;P02545-5;P02545-4;H0YAB0;A0A0C4DGC5	P02545;P02545-6;P02545-3;P02545-5;P02545-4		AGED_CTRL	0.246292
LOX	Protein-lysine 6-oxidase	22.8681	22.776	22.7602	23.7321	23.5739	23.5721	7	7	7	22.3	22.3	22.3	46.944	0	16.209	57454000	28	0.000194464	0.00471233	P28300;H0YAL3	P28300		AGED_CTRL	0.824575
LPP	Lipoma-preferred partner	24.5322	24.5648	24.601	23.6898	24.0724	24.0513	13	13	13	35	35	35	65.746	0	48.869	113310000	58	0.00751514	0.0134505	Q93052;A0A087WZF1;C9JUT4;C9JXK9;C9JE51;C9J2R5;C9JIY7;C9JT42;C9J3U9;C9J1K7;C9J5C8;C9J4E3	Q93052;A0A087WZF1;C9JUT4		CTRL_AGED	-0.628206
LRRC47	Leucine-rich repeat-containing protein 47	22.8711	22.8271	22.7402	23.0116	22.9316	22.9503	9	9	9	21.6	21.6	21.6	63.472	0	25.222	42157000	32	0.0288276	0.0376214	Q8N1G4	Q8N1G4		AGED_CTRL	0.15167
MANF	Mesencephalic astrocyte-derived neurotrophic factor	23.6308	23.5917	23.6257	23.448	23.4668	23.3254	8	8	8	42.3	42.3	42.3	20.7	0	21.107	67015000	45	0.01162	0.0186282	P55145;H7C2D6	P55145		CTRL_AGED	-0.202689
MAP1A	Microtubule-associated protein 1A	25.0198	25.0629	25.0843	24.6425	24.7423	24.7327	31	28	28	16.2	15.5	15.5	331.25	0	58.56	172830000	108	0.000699333	0.00494737	E9PGC8;P78559;P78559-2	E9PGC8;P78559;P78559-2		CTRL_AGED	-0.349872
MAP1B	Microtubule-associated protein 1B	27.53	27.5679	27.5114	28.5554	28.5324	28.6984	71	71	68	41.6	41.6	40.7	270.63	0	267.66	1629300000	408	4.13796e-05	0	P46821;D6RA32;D6RA40;D6RCL2;D6RGJ3	P46821		AGED_CTRL	1.05896
MAP1LC3B	Microtubule-associated proteins 1A/1B light chain 3B	23.8256	23.9403	24.003	24.6934	24.7721	24.6954	2	2	1	28	28	18.7	9.0115	0	9.5214	119190000	18	0.000162728	0.00498551	H3BTL1;Q9GZQ8;A6NCE7	H3BTL1;Q9GZQ8;A6NCE7		AGED_CTRL	0.797328
MAP1S	Microtubule-associated protein 1S	21.4412	21.9474	21.9082	22.6115	22.8987	22.9517	6	6	6	8.1	8.1	8.1	109.79	0	19.978	29516000	20	0.0055404	0.013654	Q66K74-2;Q66K74;M0R1M7	Q66K74-2;Q66K74		AGED_CTRL	1.05507
MAP4	Microtubule-associated protein	26.3195	26.2232	26.2797	26.4489	26.5512	26.4523	30	30	30	17.9	17.9	17.9	245.44	0	134.16	479660000	198	0.00858573	0.0149826	E7EVA0;P27816-6;P27816;P27816-2;P27816-5;P27816-4;H7C4C5;B5MEG9;H0Y2V1;F8W9U4;H7C456;A0A0J9YVV8;A0A0J9YW37;P27816-7	E7EVA0;P27816-6;P27816;P27816-2;P27816-5		AGED_CTRL	0.20999
MAPK1	Mitogen-activated protein kinase 1	24.6872	24.6994	24.7204	24.9742	24.9407	24.9519	16	16	13	61.4	61.4	51.1	41.389	0	78.444	164210000	97	5.2224e-05	0.00213333	P28482;P28482-2;K7ELV1;K7EN18;P31152;Q16659	P28482;P28482-2		AGED_CTRL	0.253249
MAPRE1	Microtubule-associated protein RP/EB family member 1	23.0829	23.0909	22.8482	22.4092	22.441	22.6693	9	9	9	42.2	42.2	42.2	29.999	0	14.461	39716000	34	0.011832	0.0187848	Q15691;C9JB30;Q9UPY8-2;Q9UPY8	Q15691		CTRL_AGED	-0.500844
MARCKS	Myristoylated alanine-rich C-kinase substrate	24.9283	24.656	24.8331	23.6881	23.5846	23.7257	5	5	5	30.4	30.4	30.4	31.554	0	53.631	118740000	47	0.000226242	0.00592405	P29966	P29966		CTRL_AGED	-1.13966
MATR3	Matrin-3	23.6868	24.3344	24.0836	21.7786	22.7846	22.2308	8	8	8	18.7	18.7	18.7	94.622	0	19.633	63229000	35	0.00695019	0.013962	A0A0R4J2E8;A8MXP9;P43243;D6R991;D6REM6;D6RCM3;D6REK4;D6R8Z5;B3KM87;P43243-2;D6RB45;A0A1B0GX04;D6R9F3;D6RBS2;D6RBI2;D6RBK5;D6RE02;D6RIA2;Q68E03;H0Y8T4	A0A0R4J2E8;A8MXP9;P43243;D6R991;D6REM6		CTRL_AGED	-1.77026
MCFD2	Multiple coagulation factor deficiency protein 2	25.4534	25.5472	25.7216	25.9599	26.2994	26.265	4	4	4	68.5	68.5	68.5	16.39	0	34.136	346120000	40	0.0108212	0.0178013	Q8NI22;Q8NI22-2;Q8NI22-3;H7BZ18;A0A3B3IU18	Q8NI22;Q8NI22-2;Q8NI22-3;H7BZ18;A0A3B3IU18		AGED_CTRL	0.600651
MDH2	Malate dehydrogenase, mitochondrial	27.0426	27.0116	26.9078	27.2285	27.3675	27.2535	14	14	14	55.6	55.6	55.6	35.503	0	80.325	809120000	155	0.00745809	0.0136	P40926;P40926-2;G3XAL0	P40926;P40926-2;G3XAL0		AGED_CTRL	0.295835
MGST1	Microsomal glutathione S-transferase 1	23.0689	23.3031	23.0815	23.6079	23.8617	24.0058	4	4	4	27.1	27.1	27.1	17.598	0	22.125	65250000	26	0.00833927	0.0151943	P10620;F5H7F6;F5H6X2;P10620-2;F5GX73;F5H613;F5H760	P10620;F5H7F6;F5H6X2;P10620-2		AGED_CTRL	0.674002
MRC2	C-type mannose receptor 2	23.87	23.9022	23.8562	22.3555	22.3891	22.4922	8	8	8	7.8	7.8	7.8	166.67	0	18.665	57963000	27	4.57481e-06	0	Q9UBG0;E7EME3	Q9UBG0		CTRL_AGED	-1.46394
MSN	Moesin	28.5656	28.4928	28.4814	28.3053	28.1867	28.2979	32	32	22	51	51	37.8	67.819	0	134.64	1940900000	305	0.00580258	0.0132623	P26038;V9GZ54	P26038		CTRL_AGED	-0.249952
MTDH	Protein LYRIC	NaN	22.2278	22.2954	22.1623	22.1758	22.1512	6	6	6	12.2	12.2	12.2	63.836	0	16.07	23168000	18	0.0348477	0.0467706	Q86UE4;E5RJU9;H0YB56	Q86UE4;E5RJU9		CTRL_AGED	-0.0984844
MTPN	Myotrophin	25.5484	25.5994	25.5871	25.8834	25.8777	26.1774	7	7	7	64.4	64.4	64.4	12.895	0	55.179	316990000	70	0.0160538	0.0207025	P58546;C9JL85	P58546		AGED_CTRL	0.401215
MVP	Major vault protein	27.531	27.5219	27.5261	27.6216	27.7244	27.8284	41	41	41	59.2	59.2	59.2	99.326	0	173.62	1140300000	318	0.0293232	0.0376096	Q14764;H3BQK6;H3BRL2;H3BUK7;H3BNF6;H3BP76;H3BPZ2;H3BNF2;H3BUP3;H3BQE7;I3L155	Q14764		AGED_CTRL	0.198458
MYH10	Myosin-10	25.7873	25.7746	25.7048	26.9683	27.0418	27.1254	58	42	40	37	29.3	28.6	229	0	204.21	535200000	205	1.58713e-05	0	P35580;P35580-5;P35580-2;P35580-3;P35580-4;E7ERA5	P35580;P35580-5;P35580-2;P35580-3;P35580-4		AGED_CTRL	1.28959
MYH9	Myosin-9	32.5857	32.5804	32.5822	31.8734	31.8961	31.7796	142	142	120	60.5	60.5	53.2	226.53	0	323.31	28532000000	1938	3.31583e-05	0	P35579;P35579-2;Q5BKV1;B1AH99;A0A0C4DFM8;A0A494C024;A0A2R8Y4C3;A1L2Z2;REV__S4R3H4;REV__E7EQT4;REV__Q9UKV3-5;REV__Q9UKV3	P35579;P35579-2		CTRL_AGED	-0.733072
MYL12A	Myosin regulatory light chain 12A	28.8194	28.8891	28.8387	28.159	28.1037	28.3373	11	11	5	61	61	28.8	20.457	0	70.61	2185300000	124	0.000906986	0.00515625	J3QRS3;P19105;O14950;J3KTJ1	J3QRS3;P19105;O14950		CTRL_AGED	-0.649049
MYL6	Myosin light polypeptide 6	29.0124	29.0845	29.1709	28.3463	28.3624	28.4938	8	8	8	57.9	57.9	57.9	16.29	0	72.329	2542400000	143	0.000461575	0.0057551	F8W1R7;G3V1V0;P60660-2;P60660;J3KND3;G8JLA2;B7Z6Z4;G3V1Y7;F8VPF3;F8VZU9;F8W180;H0YI43;F8W1I5;P14649;F8VXL3	F8W1R7;G3V1V0;P60660-2;P60660;J3KND3;G8JLA2;B7Z6Z4;G3V1Y7;F8VPF3;F8VZU9;F8W180		CTRL_AGED	-0.688442
MYL9	Myosin regulatory light polypeptide 9	26.0483	26.1301	25.9461	23.9094	24.128	24.2437	10	4	4	62.2	29.1	29.1	19.827	0	42.223	241930000	40	6.31303e-05	0.00188235	P24844;P24844-2	P24844;P24844-2		CTRL_AGED	-1.94777
MYO1B	Unconventional myosin-Ib	24.9543	24.884	24.9454	25.6397	25.5739	25.5272	21	21	19	22.9	22.9	20.5	124.95	0	54.343	223310000	102	7.8149e-05	0.00174545	O43795-2;E9PDF6;O43795;H7C2Y7;E7EQD9;A0A0U1RRI3;C9JYW1	O43795-2;E9PDF6;O43795		AGED_CTRL	0.652365
NAGK	N-acetyl-D-glucosamine kinase	24.4243	24.5544	24.5058	23.7524	23.9607	24.0398	11	11	11	44.5	44.5	44.5	37.375	0	35.394	109440000	53	0.00353105	0.0116891	Q9UJ70;Q9UJ70-2;C9JEV6;H7C3G9;H7C286;H0YEB7;E9PPU6;H0YF44;H0YC94;H7C1L7;H0YE82	Q9UJ70;Q9UJ70-2;C9JEV6;H7C3G9;H7C286		CTRL_AGED	-0.577233
NANS	Sialic acid synthase	24.8399	24.944	24.8198	25.539	25.7087	25.7062	11	11	11	48.5	48.5	48.5	40.307	0	50.887	227260000	64	0.000325577	0.00633708	Q9NR45;Q5TBR1;Q5TBR0	Q9NR45		AGED_CTRL	0.783396
NAP1L1	Nucleosome assembly protein 1-like 1	26.044	26.0851	25.9782	26.7295	26.7189	26.8719	10	10	1	45.5	45.5	7.2	31.02	0	51.274	500520000	90	0.000224843	0.00446753	F8VY35;F5H4R6;H0YIV4;P55209-2;P55209;F8W020;F8W0J6;H0YH88;H0YHC3;F8W543;F8VXI6;F8VUX1;F8VVB5	F8VY35;F5H4R6;H0YIV4;P55209-2;P55209;F8W020;F8W0J6;H0YH88;H0YHC3;F8W543;F8VXI6;F8VUX1;F8VVB5		AGED_CTRL	0.737678
NAP1L4	Nucleosome assembly protein 1-like 4	21.8737	21.848	21.9489	22.2239	NaN	22.0701	6	5	5	28.1	24.5	24.5	31.839	0	18.617	20987000	20	0.0342242	0.045235	C9JZI7;Q99733;Q99733-2;C9J6D1;E9PNW0;E9PJJ2;E9PS34;E9PNJ7;A8MXH2;E9PKT8;E9PKI2;C9J1B1;E9PP22;H0YCI4	C9JZI7;Q99733;Q99733-2;C9J6D1;E9PNW0;E9PJJ2;E9PS34;E9PNJ7;A8MXH2;E9PKT8		AGED_CTRL	0.256768
NCEH1	Neutral cholesterol ester hydrolase 1	23.2165	23.142	23.1103	23.8616	23.8938	23.6792	6	6	6	20.3	20.3	20.3	49.881	0	13.743	66292000	20	0.000892285	0.00519685	A0A0A0MTJ9;Q6PIU2;Q6PIU2-2;H7C046;Q6PIU2-3;F8WE33	A0A0A0MTJ9;Q6PIU2;Q6PIU2-2;H7C046;Q6PIU2-3		AGED_CTRL	0.65532
NDRG1	Protein NDRG1	25.7483	25.5874	25.6589	23.779	23.8564	23.5226	12	12	12	50.3	50.3	50.3	42.835	0	42.619	188190000	63	6.23997e-05	0.00192	Q92597;Q92597-3;Q92597-2;E7ESM1;E5RJY1;E5RI76;E5RH82;E5RIR1;E5RGM5;E5RK17;E5RIV1;E5RIM2;E5RJ98	Q92597;Q92597-3;Q92597-2		CTRL_AGED	-1.94554
NDUFS1	NADH-ubiquinone oxidoreductase 75 kDa subunit, mitochondrial	22.3947	22.3286	22.1946	22.5266	22.7567	22.6183	8	8	8	20	20	20	66.921	0	28.291	31847000	29	0.0211976	0.0279479	B4DJ81;P28331-3;P28331-4;P28331-5;P28331;P28331-2	B4DJ81;P28331-3;P28331-4;P28331-5;P28331;P28331-2		AGED_CTRL	0.327911
NEDD8	NEDD8	24.0344	23.9335	23.7865	23.5561	23.4773	23.5209	2	2	2	34.6	34.6	34.6	9.0714	0	13.392	77174000	39	0.00609697	0.0128924	Q15843;F8VSA6;E9PS38;S4R3E9;E9PL57	Q15843;F8VSA6;E9PS38;S4R3E9;E9PL57		CTRL_AGED	-0.400013
NEXN	Nexilin	23.9113	23.7918	23.8754	23.4575	23.3753	23.3586	8	8	8	14.7	14.7	14.7	72.731	0	20.286	70605000	36	0.000587141	0.00542308	Q0ZGT2-4;Q0ZGT2;H7BXY5;Q0ZGT2-3;Q0ZGT2-2;E7ETM8;E7EUA0	Q0ZGT2-4;Q0ZGT2;H7BXY5;Q0ZGT2-3;Q0ZGT2-2;E7ETM8;E7EUA0		CTRL_AGED	-0.462365
NME1-NME2	Nucleoside diphosphate kinase	27.4209	27.4463	27.4422	27.7605	27.6703	27.5226	12	12	5	62.7	62.7	21.6	32.642	0	62.285	1085300000	151	0.0370782	0.0488909	Q32Q12;P22392-2;J3KPD9;P22392;O60361;F6XY72	Q32Q12;P22392-2;J3KPD9;P22392		AGED_CTRL	0.214623
NMT1	Glycylpeptide N-tetradecanoyltransferase 1	22.3894	22.5039	22.1765	22.7041	22.7345	22.8981	6	6	6	20.9	20.9	20.9	48.14	0	11.884	36238000	24	0.0203325	0.0262316	P30419-2;P30419;K7EN82;B7Z8J4;Q5VUC6;O60551	P30419-2;P30419		AGED_CTRL	0.422295
NNMT	Nicotinamide N-methyltransferase	27.1268	27.2775	27.2146	26.5206	26.044	26.3853	12	12	12	65.5	65.5	65.5	29.574	0	43.355	664490000	124	0.00389377	0.0129	P40261	P40261		CTRL_AGED	-0.889652
NNT	NAD(P) transhydrogenase, mitochondrial	22.0227	NaN	22.1188	22.6212	22.9188	22.5129	7	7	7	19.1	19.1	19.1	52.178	0	16.017	27708000	21	0.0316242	0.040892	A0A590UJM2;A0A590UK29;Q13423;A0A590UK15;D6RHU2;A0A590UJA4;A0A590UKC7;D6RAI5;A0A590UJI3;E9PCX7;D6RCR6	A0A590UJM2;A0A590UK29;Q13423;A0A590UK15;D6RHU2;A0A590UJA4;A0A590UKC7;D6RAI5;A0A590UJI3;E9PCX7		AGED_CTRL	0.613556
NPC2	Epididymal secretory protein E1	22.49	22.7694	22.5091	22.0307	NaN	22.0294	4	4	4	47.5	47.5	47.5	13.078	0	13.982	31325000	17	0.0171418	0.0216309	G3V2V8;J3KMY5;G3V3E8;E7EMS2;G3V3D1;P61916-2;P61916;H0YIZ1	G3V2V8;J3KMY5;G3V3E8;E7EMS2;G3V3D1;P61916-2;P61916;H0YIZ1		CTRL_AGED	-0.559393
NPEPPS	Puromycin-sensitive aminopeptidase	25.1831	25.1784	25.2214	24.9693	25.118	24.9351	19	19	19	27.5	27.5	27.5	102.99	0	55.873	198410000	77	0.0318575	0.0414673	E9PLK3;P55786;P55786-2;H0YDG0;A6NEC2;H0YCQ5;E9PP11;E9PJY4;E9PPD4;A6NEC2-3;E9PJF9;E9PJ74;E9PRQ5;E9PPZ2;A6NEC2-2	E9PLK3;P55786;P55786-2		CTRL_AGED	-0.186813
NQO1	NAD(P)H dehydrogenase [quinone] 1	24.7628	24.9186	24.7687	25.9487	25.8972	25.8311	9	9	9	50.8	50.8	50.8	27.295	0	33.593	249820000	64	6.1895e-05	0.00195918	P15559-2;P15559;B4DLR8;P15559-3;H3BNV2;H3BRK3	P15559-2;P15559;B4DLR8;P15559-3;H3BNV2;H3BRK3		AGED_CTRL	1.07562
NSF	Vesicle-fusing ATPase	24.2794	24.2985	24.2821	24.8136	24.8405	24.7542	18	18	18	29.9	29.9	29.9	82.091	0	60.773	136140000	73	3.8994e-05	0	I3L0N3;P46459;P46459-2;K7EQD6;I3L2G1;I3L0L3	I3L0N3;P46459;P46459-2		AGED_CTRL	0.516144
NT5E	5-nucleotidase	25.2332	25.2849	25.301	25.9962	25.9432	25.8405	16	16	16	45.2	45.2	45.2	57.948	0	54.742	284860000	109	0.000198858	0.00458667	P21589-2;P21589;Q96B60;H0Y7R7;H0Y3X5	P21589-2;P21589		AGED_CTRL	0.653622
NUCB1	Nucleobindin-1	24.9855	25.0355	24.8302	25.618	25.5428	25.751	16	16	16	47.1	47.1	47.1	53.879	0	51.494	234520000	89	0.0013771	0.00675676	Q02818;H7BZI1;C9JKZ2;C9JBD3;C9J3C1	Q02818;H7BZI1;C9JKZ2		AGED_CTRL	0.68688
NUCB2	Nucleobindin-2	24.1754	24.2346	24.4495	24.7895	24.7446	24.7505	7	7	7	23.3	23.3	23.3	50.227	0	41.598	133660000	38	0.00491552	0.0133511	P80303-2;P80303;E9PKG6;Q2L696;E9PLR0;H0YEG8;E9PLE9;A0A2R8Y6G7;E9PJP3;H0YD18;E9PM22	P80303-2;P80303;E9PKG6;Q2L696		AGED_CTRL	0.475035
NUTF2	Nuclear transport factor 2	26.165	26.3149	26.4913	25.7282	26.0095	25.8893	4	4	4	51.2	51.2	51.2	14.478	0	36.41	402770000	38	0.0228557	0.0295471	P61970;H3BRV9	P61970;H3BRV9		CTRL_AGED	-0.448011
OAT	Ornithine aminotransferase, mitochondrial	23.5104	23.3756	23.5425	24.1052	23.9998	23.8082	9	9	9	30.5	30.5	30.5	48.534	0	19.663	76071000	38	0.00799931	0.0149181	P04181;P04181-2	P04181;P04181-2		AGED_CTRL	0.494918
P4HA1	Prolyl 4-hydroxylase subunit alpha-1	27.1826	27.224	27.1246	26.474	26.3952	26.4522	22	22	2	45.1	45.1	3.4	61.049	0	100.83	669320000	164	3.83563e-05	0	P13674	P13674		CTRL_AGED	-0.736591
P4HA2	Prolyl 4-hydroxylase subunit alpha-2	26.7756	26.545	26.6359	26.192	26.1498	26.1178	17	17	17	38.6	38.6	38.6	60.632	0	82.915	497420000	128	0.00209372	0.00705882	O15460-2;O15460;C9JX45;A8MXE0;E7ERI1;E7ENX0;E7EPI9;C9JCP0;C9JN43;C9JIG4;C9JFJ1	O15460-2;O15460		CTRL_AGED	-0.498949
P4HB	Protein disulfide-isomerase	29.784	29.8312	29.7898	29.6955	29.5488	29.6392	34	34	34	68.9	68.9	68.9	57.116	0	223.54	4858200000	441	0.0184345	0.0239785	P07237;H7BZ94;H0Y3Z3;I3L398;I3L312;I3NI03;I3L4M2;I3L0S0;I3L3U6;I3L3P5;I3L514;I3L1Y5	P07237;H7BZ94;H0Y3Z3		CTRL_AGED	-0.173831
PABPC1	Polyadenylate-binding protein 1	25.5982	25.6711	25.6963	25.4984	25.4954	25.4646	20	20	16	40.4	40.4	30	70.67	0	59.549	274980000	130	0.0056973	0.0134833	P11940;A0A087WTT1;E7EQV3;P11940-2;E7ERJ7;H0YAR2;Q9H361;H0YAP2;H0YB86;H0YAS6;H0YBN4;H0YB75;E5RGH3;E5RJB9;H0YAS7;Q4VXU2;E5RH24;Q4VXU2-2;H0YC10;H0YEQ8;A0A6I8PS38;A0A6I8PLA1;E5RGC4;E5RFD8;E5RHG7;Q5JQF8;Q96DU9-2;Q96DU9	P11940;A0A087WTT1;E7EQV3;P11940-2;E7ERJ7;H0YAR2;Q9H361		CTRL_AGED	-0.169086
PALLD	Palladin	25.7546	25.8746	25.8171	25.655	25.4989	25.6661	26	26	26	41.4	41.4	41.4	108.63	0	83.626	302570000	149	0.0312355	0.0404929	Q8WX93-3;Q8WX93;Q8WX93-4;Q8WX93-8;Q8WX93-5;Q8WX93-2;Q8WX93-9;Q8WX93-7;H0YA05;A0A3B3ISX8;F8WA26;D6R9F5;D6RBB1;H0Y952;A0A087WX60;Q8WX93-6;Q86TC9-2;Q86TC9	Q8WX93-3;Q8WX93;Q8WX93-4;Q8WX93-8;Q8WX93-5;Q8WX93-2;Q8WX93-9;Q8WX93-7		CTRL_AGED	-0.208753
PAPSS2	Bifunctional 3-phosphoadenosine 5-phosphosulfate synthase 2	NaN	22.6842	22.6633	23.5665	23.4289	23.0956	8	8	8	20.5	20.5	20.5	69.5	0	22.531	43829000	29	0.0315894	0.0409882	O95340;O95340-2	O95340;O95340-2		AGED_CTRL	0.689947
PARVA	Alpha-parvin	24.0605	24.1239	24.2026	23.5153	23.4901	23.5765	9	9	7	24.5	24.5	22.3	42.243	0	26.566	84587000	50	0.000241522	0.00577778	Q9NVD7;E9PS97;Q9NVD7-2	Q9NVD7;E9PS97		CTRL_AGED	-0.60173
PCBP1	Poly(rC)-binding protein 1	26.2403	26.1468	26.232	25.7422	25.7138	25.9373	13	13	10	69.4	69.4	58.4	37.497	0	52.93	374210000	100	0.00587116	0.0131545	Q15365;F8VTZ0;H3BSP4;C9K0A2;F8WC71;C9IZV9;C9J7A9;C9JSA6;C9J5V4;C9JTY5;C9JZY3;C9J0A4;P57723-2;P57723	Q15365		CTRL_AGED	-0.408613
PCBP2	Poly(rC)-binding protein 2	25.5383	25.6184	25.5932	25.321	25.1561	25.3634	9	6	6	38.5	27.7	27.7	38.15	0	42.523	249840000	44	0.0108991	0.0188251	Q15366-6;Q15366-3;Q15366-7;Q15366-4;Q15366;Q15366-2;H3BRU6;F8VZX2;Q15366-8;Q15366-5;F8W0G4;F8VXH9;F8W1G6;E9PFP8;P57721-5;P57721-4;P57721;J3QT27;P57721-2;P57721-3;H3BND9;F8VRH0;H3BSS4	Q15366-6;Q15366-3;Q15366-7;Q15366-4;Q15366;Q15366-2;H3BRU6;F8VZX2;Q15366-8;Q15366-5;F8W0G4;F8VXH9;F8W1G6;E9PFP8;P57721-5;P57721-4;P57721		CTRL_AGED	-0.303137
PCK2	Phosphoenolpyruvate carboxykinase [GTP], mitochondrial	22.7351	22.9498	22.852	23.3502	23.2158	23.2176	8	8	8	20.9	20.9	20.9	70.698	0	16.392	48212000	26	0.00552989	0.0132542	Q16822;H0YM31;Q16822-2;H0YML5;Q16822-3;H0YMA5;H0YMU6;H0YNG4;P35558	Q16822;H0YM31;Q16822-2;H0YML5;Q16822-3		AGED_CTRL	0.415579
PCMT1	Protein-L-isoaspartate O-methyltransferase	24.3176	24.3993	24.4235	24.1386	24.2084	24.26	8	8	8	48.4	48.4	48.4	26.361	0	27.065	113070000	45	0.0201935	0.0264403	A0A3F2YNX8;A0A0A0MRJ6;P22061;P22061-2;F6S8N6;C9J0F2;H7C4X2;F8WDT3;F8WAV5;F8WAX2	A0A3F2YNX8;A0A0A0MRJ6;P22061;P22061-2;F6S8N6		CTRL_AGED	-0.177798
PDCD5	Programmed cell death protein 5	23.3273	23.3384	23.2673	22.7705	22.8628	22.9321	4	4	4	32	32	32	14.285	0	8.4199	49659000	17	0.0009151	0.00595349	O14737;K7EQA1;O14737-2;Q3HM38;X6R2P6;K7ESJ4	O14737;K7EQA1;O14737-2		CTRL_AGED	-0.455873
PDIA3	Protein disulfide-isomerase A3	28.7421	28.7401	28.7094	28.4021	28.3286	28.5272	27	27	24	58.4	58.4	51.9	56.782	0	296.61	2210000000	307	0.00616263	0.0132174	P30101	P30101		CTRL_AGED	-0.311257
PDIA4	Protein disulfide-isomerase A4	25.5408	25.5473	25.587	25.7055	25.6328	25.7204	26	26	26	43.9	43.9	43.9	72.932	0	62.225	295710000	130	0.0140209	0.0192281	P13667;A0A499FI48;C9JMN9	P13667;A0A499FI48		AGED_CTRL	0.127923
PDLIM1	PDZ and LIM domain protein 1	25.617	25.5589	25.4819	24.9118	24.8519	24.5858	14	14	14	67.8	67.8	67.8	36.071	0	36.037	215680000	73	0.00202109	0.00714286	O00151	O00151		CTRL_AGED	-0.769466
PDLIM4	PDZ and LIM domain protein 4	24.2777	24.1713	24.3255	23.8148	23.5255	23.8974	12	12	12	58.5	58.5	58.5	35.398	0	32.811	95095000	48	0.0135508	0.0191446	P50479;P50479-2;C9J542	P50479;P50479-2		CTRL_AGED	-0.512273
PDLIM5	PDZ and LIM domain protein 5	26.8147	26.8614	26.9029	26.7078	26.6484	26.6982	21	21	21	50.5	50.5	50.5	63.944	0	67.135	632680000	140	0.00510707	0.0131179	Q96HC4;Q96HC4-7;Q96HC4-4;Q96HC4-6;H0Y8Y3;Q96HC4-3;Q96HC4-2;A0A0A0MSP3;H0YBI4;A0A0D9SFR4;H0Y929;D6RAA1;A0A0D9SFW3;D6RGG6;Q96HC4-5	Q96HC4;Q96HC4-7;Q96HC4-4;Q96HC4-6;H0Y8Y3		CTRL_AGED	-0.17485
PDLIM7	PDZ and LIM domain protein 7	25.9824	26.019	26.0853	25.0232	25.0454	25.0619	15	15	15	42.2	42.2	42.2	49.844	0	57.621	285760000	82	6.75031e-06	0	Q9NR12;Q9NR12-2;D6RH06;Q9NR12-5;Q9NR12-6;Q9NR12-4;D6RF83;H7BYK4;Q9NR12-3;D6RAN1;H0Y8W6	Q9NR12;Q9NR12-2;D6RH06;Q9NR12-5;Q9NR12-6;Q9NR12-4		CTRL_AGED	-0.985378
PDXK	Pyridoxal kinase	23.7507	23.7971	23.8212	23.3632	23.1197	22.985	6	6	6	33.7	33.7	33.7	35.102	0	19.045	66461000	30	0.00489913	0.0134107	O00764;F2Z2Y4;O00764-2;O00764-3;A8MV33	O00764;F2Z2Y4;O00764-2;O00764-3		CTRL_AGED	-0.633701
PFDN6	Prefoldin subunit 6	21.3616	21.2667	21.4738	22.1764	22.1437	21.6829	2	2	2	14	14	14	14.582	0	3.6443	19230000	13	0.0204317	0.0261627	O15212;A2AB88	O15212;A2AB88		AGED_CTRL	0.633593
PFKL	ATP-dependent 6-phosphofructokinase, liver type	25.4695	25.5424	25.402	25.0852	24.7624	24.9437	17	15	15	36.5	32.9	32.9	85.018	0	74.626	221020000	86	0.00604123	0.0130484	P17858;P17858-2	P17858;P17858-2		CTRL_AGED	-0.540888
PFKP	ATP-dependent 6-phosphofructokinase, platelet type	26.7675	26.7274	26.6675	25.7601	25.7876	25.8026	23	23	21	34.8	34.8	31.2	85.595	0	108.74	466300000	117	7.70588e-06	0	Q01813;Q01813-2;B1APP6;H0Y757;Q5VSR5;V9GYV7;H0Y3Y3;V9GY25	Q01813;Q01813-2;B1APP6		CTRL_AGED	-0.937366
PFN1	Profilin-1	28.4993	28.4929	28.4665	27.8456	27.9012	28.0912	11	11	8	76.4	76.4	61.4	15.054	0	64.375	1764600000	155	0.0019711	0.00718563	P07737;K7EJ44;I3L3D5	P07737;K7EJ44		CTRL_AGED	-0.54023
PFN2	Profilin	21.8483	21.6298	NaN	22.9456	22.9474	22.5281	3	3	3	34.1	34.1	34.1	9.8402	0	7.3451	27700000	12	0.0124242	0.0189506	C9J0J7;G5E9Q6;P35080-2;C9J712;C9JQ45;P35080	C9J0J7;G5E9Q6;P35080-2		AGED_CTRL	1.06795
PGAM1	Phosphoglycerate mutase 1	27.7163	27.7262	27.6873	27.0499	27.0313	27.142	13	13	13	58.3	58.3	58.3	28.804	0	78.337	995120000	138	6.15306e-05	0.002	P18669;Q8N0Y7;P15259	P18669		CTRL_AGED	-0.635535
PGK1	Phosphoglycerate kinase 1	30.0836	30.0879	30.0776	28.6756	28.7323	28.6096	31	31	31	73.1	73.1	73.1	44.614	0	256.16	4346800000	380	2.41893e-06	0	P00558;P00558-2;P07205	P00558;P00558-2		CTRL_AGED	-1.41056
PGM1	Phosphoglucomutase-1	25.3429	25.2853	25.3429	25.1214	24.7432	24.8011	19	19	19	47.7	47.7	47.7	61.448	0	61.31	201640000	99	0.0217499	0.0290155	P36871;A0A3B3ITK7;P36871-2;P36871-3	P36871;A0A3B3ITK7;P36871-2;P36871-3		CTRL_AGED	-0.435071
PGM3	Phosphoacetylglucosamine mutase	24.0638	24.0326	23.9415	23.5057	23.7409	23.8157	8	8	8	19.6	19.6	19.6	62.76	0	18.373	83662000	46	0.031633	0.0410492	H0Y987;O95394;O95394-3;O95394-4;A0A494C0G1;A0A494C1Q4;J3KN95;A0A494C1E2;A0A087WT27;A0A494C163;A0A494C099;H0Y8I3;D6RCQ8;D6RF77;D6RIS6;D6RCD1;D6RC77	H0Y987;O95394;O95394-3;O95394-4;A0A494C0G1;A0A494C1Q4;J3KN95;A0A494C1E2;A0A087WT27;A0A494C163;A0A494C099		CTRL_AGED	-0.325254
PGRMC1	Membrane-associated progesterone receptor component 1	22.92	22.9174	23.1359	22.4553	NaN	22.5573	7	6	6	31.3	26.7	26.7	21.671	0	15.33	36124000	17	0.0171604	0.0215714	O00264;O00264-2	O00264;O00264-2		CTRL_AGED	-0.484757
PGRMC2	Membrane-associated progesterone receptor component 2	24.6723	24.5619	24.7406	25.0365	24.9774	24.9351	7	7	6	36.3	36.3	36.3	23.818	0	28.332	163950000	49	0.00557839	0.0135966	O15173;O15173-2;U3KQM0	O15173;O15173-2		AGED_CTRL	0.324734
PKM	Pyruvate kinase PKM	31.194	31.2322	31.1737	30.7375	30.7999	30.9687	46	46	5	80.6	80.6	10.7	57.936	0	323.31	12076000000	717	0.00686854	0.0135939	P14618;P14618-3;B4DNK4;H3BU13;H3BN34;H3BQZ3;P30613-2;P30613	P14618;P14618-3;B4DNK4		CTRL_AGED	-0.364595
PLEC	Plectin	29.8148	29.7823	29.8273	30.1529	30.1398	30.1425	217	217	5	53.9	53.9	1.6	531.78	0	323.31	5842100000	1565	1.77266e-05	0	Q15149;Q15149-7;Q15149-8;Q15149-9;Q15149-5;Q15149-6;Q15149-2;Q15149-3;H0YDN1;E9PMV1;E9PKG0;A0A075B730;P58107;E9PIA2;E9PQ28;A0A5F9ZGX0	Q15149;Q15149-7;Q15149-8;Q15149-9;Q15149-5;Q15149-6;Q15149-2;Q15149-3;H0YDN1		AGED_CTRL	0.336937
PLIN3	Perilipin-3	27.4289	27.3587	27.3947	26.798	26.8097	26.9208	19	19	19	68.2	68.2	68.2	45.803	0	131.97	820940000	169	0.000235318	0.00585	O60664-4;O60664;O60664-3;K7ERZ3;O60664-2;K7EL96;K7ER39	O60664-4;O60664;O60664-3;K7ERZ3;O60664-2		CTRL_AGED	-0.551271
PLOD1	Procollagen-lysine,2-oxoglutarate 5-dioxygenase 1	25.6042	25.7429	25.6973	25.0629	25.1326	25.3589	16	16	16	32.2	32.2	32.2	83.549	0	52.328	276480000	84	0.00719666	0.0137528	Q02809;Q02809-2;Q5JXB7;Q5JXB8	Q02809;Q02809-2		CTRL_AGED	-0.496677
PLOD2	Procollagen-lysine,2-oxoglutarate 5-dioxygenase 2	26.6127	26.6271	26.5525	25.9696	25.9089	25.8168	26	26	26	41	41	41	87.097	0	81.177	454030000	165	0.000151342	0.00513433	O00469-2;E7ETU9;O00469;O00469-3;C9JXZ0;F8WEW3	O00469-2;E7ETU9;O00469;O00469-3		CTRL_AGED	-0.699031
PML	Protein PML	23.0108	22.8925	23.0745	22.6171	22.6402	22.4988	8	8	8	14.1	14.1	14.1	97.55	0	24.526	40670000	29	0.00412372	0.0135266	P29590;P29590-5;P29590-4;P29590-2;P29590-9;P29590-3;P29590-8;P29590-11;P29590-12;H3BT29;H3BT57;P29590-14;P29590-10;P29590-13;H3BVD2;H3BUJ5	P29590;P29590-5;P29590-4;P29590-2;P29590-9;P29590-3;P29590-8;P29590-11;P29590-12;H3BT29;H3BT57;P29590-14;P29590-10;P29590-13		CTRL_AGED	-0.407192
PNP	Purine nucleoside phosphorylase	24.2272	24.12	24.2649	23.9338	23.7753	23.8294	10	10	10	48.1	48.1	48.1	32.118	0	48.597	95926000	45	0.00491861	0.013292	P00491;G3V5M2;G3V2H3;G3V393	P00491;G3V5M2		CTRL_AGED	-0.357883
POR	NADPH--cytochrome P450 reductase	21.2132	21.1003	21.2707	20.7507	20.7184	21.0116	4	4	4	7.2	7.2	7.2	76.689	0	11.826	11569000	19	0.0251733	0.0324455	P16435;E7EMD0;H0Y4R2	P16435;E7EMD0;H0Y4R2		CTRL_AGED	-0.367795
POSTN	Periostin	25.167	25.1675	24.9513	24.3438	24.0367	24.2987	16	16	6	30.1	30.1	13	90.142	0	48.51	155120000	56	0.00191646	0.00727273	B1ALD9;Q15063-3;Q15063-5;Q15063;Q15063-4;Q15063-2;Q15063-7;Q15063-6	B1ALD9;Q15063-3;Q15063-5;Q15063;Q15063-4;Q15063-2;Q15063-7;Q15063-6		CTRL_AGED	-0.868847
PPA1	Inorganic pyrophosphatase	24.0342	24.1332	24.1666	24.4749	24.5	24.4681	12	12	12	60.9	60.9	60.9	32.66	0	35.184	113050000	70	0.000831293	0.00462295	Q15181;Q5SQT6	Q15181;Q5SQT6		AGED_CTRL	0.369643
PPIA	Peptidyl-prolyl cis-trans isomerase A	28.7548	28.8357	28.7956	28.3077	28.24	28.5039	12	12	12	70.9	70.9	70.9	18.012	0	81.534	2234300000	149	0.00572175	0.0134274	P62937;P62937-2;F8WE65;C9J5S7;P0DN26;A0A0H2UH34;A0A0B4J2A2;A0A075B767;A0A075B759;Q9Y536;F5H284;E5RIZ5;P0DN37	P62937;P62937-2;F8WE65;C9J5S7		CTRL_AGED	-0.44481
PPIB	Peptidyl-prolyl cis-trans isomerase B	27.643	27.6255	27.6422	27.9702	27.9725	27.897	13	13	13	49.1	49.1	49.1	23.742	0	50.166	1280000000	154	0.000261193	0.00570732	P23284	P23284		AGED_CTRL	0.309635
PPP1CA	Serine/threonine-protein phosphatase PP1-alpha catalytic subunit	25.893	25.9278	25.9523	25.4941	25.5036	25.7279	14	14	5	54.8	54.8	21.5	37.512	0	48.46	312480000	100	0.0111692	0.0187016	P62136;P62136-2;P62136-3;E9PMD7;H0Y3Y6;F5H1L6;F5H037;F8WE71;F8W1A0	P62136;P62136-2;P62136-3;E9PMD7		CTRL_AGED	-0.349188
PPP3CA	Serine/threonine-protein phosphatase 2B catalytic subunit alpha isoform	21.9551	21.7391	21.9005	22.7798	22.9565	22.1943	5	5	5	14.1	14.1	14.1	52.671	0	10.601	28734000	20	0.0312599	0.0403972	Q08209-3;Q08209-2;Q08209;E7ETC2;Q08209-5;E9PPC8;E9PK68;Q5F2F8;P16298-2;P16298-3;P16298;P16298-4;Q08209-4;H0YB02;Q5F2G0;G3V111;P48454-2;P48454;P48454-3	Q08209-3;Q08209-2;Q08209;E7ETC2;Q08209-5;E9PPC8;E9PK68;Q5F2F8;P16298-2;P16298-3;P16298;P16298-4		AGED_CTRL	0.778632
PRDX3	Thioredoxin-dependent peroxide reductase, mitochondrial	24.0243	23.7383	23.9133	24.1603	24.3149	24.3747	5	5	5	29.8	29.8	29.8	25.838	0	17.617	99496000	34	0.0203049	0.0263008	P30048-2;P30048	P30048-2;P30048		AGED_CTRL	0.391321
PRKAR1A	cAMP-dependent protein kinase type I-alpha regulatory subunit	24.3277	24.5537	24.47	24.8897	24.8202	24.7086	11	11	11	30.2	30.2	30.2	42.981	0	32.595	147010000	65	0.0135869	0.0190871	P10644;P10644-2;K7EPB2;K7EM13;K7EIE5;K7EID3;K7EJ40;K7EK41;K7EQK3;K7EMU2;X6RAV4;K7EMZ6;K7EPR5;K7EKR1;H7BYW5;C9JSK5;P31321	P10644;P10644-2;K7EPB2		AGED_CTRL	0.355689
PRKCSH	Glucosidase 2 subunit beta	25.765	25.7511	25.749	25.8438	25.8822	25.8299	16	16	16	33.3	33.3	33.3	60.192	0	49.029	322680000	89	0.00413988	0.0134615	K7ELL7;P14314-2;P14314;A0A0C4DGP4;K7EPW7;K7EKX1;K7EJ70	K7ELL7;P14314-2;P14314		AGED_CTRL	0.096892
PRNP	Major prion protein	20.942	20.9703	21.1431	21.6964	21.7388	21.6256	2	2	2	9.6	9.6	9.6	27.278	0	5.5225	15041000	12	0.000709366	0.00486207	A2A2V1;P04156;X6RKS3	A2A2V1;P04156;X6RKS3		AGED_CTRL	0.668471
PRPS1	Ribose-phosphate pyrophosphokinase 1	25.9599	25.9064	25.8927	25.3175	25.1433	25.3023	12	12	6	51.9	51.9	20.7	31.392	0	55.122	285690000	87	0.000360941	0.0061978	B1ALA9;P60891;A0A2R8Y7H4;P60891-2;B7ZB02;B1ALA7;A0A0B4J207;P21108;H7C540;Q15244	B1ALA9;P60891;A0A2R8Y7H4;P60891-2		CTRL_AGED	-0.665299
PSAT1	Phosphoserine aminotransferase	25.9188	26.0325	25.9708	26.198	26.3124	26.2287	19	19	19	58.4	58.4	58.4	40.422	0	58.219	398100000	121	0.00455684	0.0132844	Q9Y617;Q9Y617-2	Q9Y617;Q9Y617-2		AGED_CTRL	0.272356
PSMB2	Proteasome subunit beta type-2	23.2557	23.2501	23.2446	23.4641	23.6426	23.8314	3	3	3	45.2	45.2	45.2	9.557	0	22.736	63298000	23	0.0202592	0.0263704	A0A087WVV1;P49721	A0A087WVV1;P49721		AGED_CTRL	0.395935
PSMB3	Proteasome subunit beta type-3	23.7449	23.6731	23.6222	23.3099	23.4089	23.4568	6	6	6	37.1	37.1	37.1	22.949	0	25.295	67684000	33	0.00675421	0.0136462	P49720;A0A087WUL2;A0A087WXQ8;A0A087WY10	P49720;A0A087WUL2;A0A087WXQ8;A0A087WY10		CTRL_AGED	-0.288227
PSMB4	Proteasome subunit beta type-4	22.9961	22.9174	22.9036	22.689	22.6783	22.8087	3	3	3	15.5	15.5	15.5	29.204	0	7.4196	41410000	17	0.0135897	0.0190299	P28070	P28070		CTRL_AGED	-0.213686
PSMD3	26S proteasome non-ATPase regulatory subunit 3	23.5955	23.5729	23.3766	23.8238	23.7803	23.6991	10	10	10	22.7	22.7	22.7	60.977	0	43.855	72464000	50	0.0323074	0.0428863	O43242;O43242-2;H0YGV8	O43242;O43242-2		AGED_CTRL	0.252717
PSMD5	26S proteasome non-ATPase regulatory subunit 5	23.1299	22.9675	23.1648	23.5204	23.3352	23.4039	9	9	9	24.7	24.7	24.7	51.311	0	29.627	55061000	38	0.0150064	0.0195287	Q16401-2;Q16401;F2Z3J2	Q16401-2;Q16401		AGED_CTRL	0.332445
PSMD8	26S proteasome non-ATPase regulatory subunit 8	21.8236	21.8181	22.0576	22.3034	22.4356	NaN	4	4	4	12.8	12.8	12.8	28.065	0	5.4234	23768000	14	0.0254407	0.0333926	K7EJR3;R4GMR5;P48556;K7EJC1;K7ERW6;K7ENY6	K7EJR3;R4GMR5;P48556;K7EJC1		AGED_CTRL	0.469734
PSMD9	26S proteasome non-ATPase regulatory subunit 9	22.7768	22.623	22.6391	22.3637	22.3574	22.2668	5	5	5	27.5	27.5	27.5	24.553	0	11.072	33113000	20	0.00378416	0.012404	J3KN29;O00233;F5H5V4;F5GX23;O00233-2;F5H7X1;F5H169;O00233-3	J3KN29;O00233;F5H5V4;F5GX23;O00233-2		CTRL_AGED	-0.350306
PTBP1	Polypyrimidine tract-binding protein 1	25.3828	25.4948	25.5263	25.0714	25.0027	25.0992	10	10	10	31.9	31.9	31.9	56.51	0	79.997	224440000	77	0.00140835	0.00666667	A6NLN1;A0A0U1RRM4;P26599;P26599-2;P26599-3;K7EKJ7;K7EK45;K7ELW5;K7ES59;A0A0D9SF20;A0A087WU68;A0A087WUW5;X6R242;O95758-1;O95758-6;O95758-2;O95758;O95758-5;O95758-4	A6NLN1;A0A0U1RRM4;P26599;P26599-2;P26599-3;K7EKJ7;K7EK45		CTRL_AGED	-0.410174
PTGIS	Prostacyclin synthase	22.1001	22.5941	22.0772	26.8891	26.7621	27.2083	16	16	16	43.8	43.8	43.8	57.103	0	102.04	361150000	86	2.5804e-05	0	Q16647	Q16647		AGED_CTRL	4.69604
PXN	Paxillin	22.6786	22.7649	22.6616	22.0934	21.8068	22.3397	5	5	5	17.8	17.8	17.8	64.232	0	8.8361	30980000	18	0.0167664	0.0210028	F5GZ78;A0A1B0GTU4;P49023-2;P49023;P49023-3;A0A1B0GU60;P49023-4;F5H836;A0A1B0GV30	F5GZ78;A0A1B0GTU4;P49023-2;P49023;P49023-3;A0A1B0GU60;P49023-4		CTRL_AGED	-0.621757
PYGB	Glycogen phosphorylase, brain form	26.0381	26.0396	26.0421	27.0878	27.1006	27.1077	33	33	26	44	44	35.7	96.695	0	140.33	577400000	196	5.92811e-09	0	P11216;H0Y4Z6	P11216		AGED_CTRL	1.05873
QARS1	Glutamine--tRNA ligase	23.5727	23.5326	23.578	23.2116	23.1951	23.0679	15	15	15	25.5	25.5	25.5	87.798	0	42.095	60275000	48	0.00106793	0.00646377	P47897;P47897-2;A0A1B0GVU9;B4DDN1;H7C0R3;C9J165;A0A0U1RQM8;A0A0U1RQU2;A0A0U1RQT0;A0A0U1RRI9;A0A0U1RQE9;A0A0U1RQL2;A0A0U1RRC8;F2Z2V6;A0A0U1RQX5;A0A1B0GTT3;A0A0U1RR66;A0A0U1RQQ5	P47897;P47897-2;A0A1B0GVU9;B4DDN1		CTRL_AGED	-0.402847
RAB11FIP5	Rab11 family-interacting protein 5	22.1236	22.253	22.1856	22.4994	22.4606	22.7042	5	5	5	6.2	6.2	6.2	138.41	0	17.467	29960000	26	0.0120981	0.0191277	A0A1B0GTL5;Q9BXF6	A0A1B0GTL5;Q9BXF6		AGED_CTRL	0.367282
RAB3B	Ras-related protein Rab-3B	22.6879	22.7249	22.8531	22.4999	22.4401	NaN	4	3	3	22.8	19.2	19.2	24.758	0	8.8278	33168000	18	0.0250525	0.0322985	P20337	P20337		CTRL_AGED	-0.285298
RAB7A	Ras-related protein Rab-7a	24.7206	24.6801	24.7473	24.4142	24.4314	24.4863	12	12	12	68.1	68.1	68.1	23.489	0	37.466	138680000	60	0.000743813	0.00477966	P51149;C9J592;C9J8S3;C9IZZ0;C9J4V0;C9J4S4;C9J7D1	P51149;C9J592;C9J8S3;C9IZZ0;C9J4V0		CTRL_AGED	-0.272033
RAD23B	UV excision repair protein RAD23 homolog B	25.3624	25.4851	25.473	25.7838	25.6116	25.7459	11	11	9	32.5	32.5	28.4	43.171	0	39.174	274620000	82	0.0137549	0.0188605	P54727;P54727-2;Q5W0S5;Q5W0S4;H0Y579	P54727;P54727-2		AGED_CTRL	0.27362
RAI14	Ankycorbin	23.8319	23.8175	23.935	23.3325	23.4643	23.5359	13	13	13	17.8	17.8	17.8	106.9	0	27.399	73509000	50	0.00399925	0.0131902	Q9P0K7-4;Q9P0K7-3;Q9P0K7;Q9P0K7-2;D6RE17	Q9P0K7-4;Q9P0K7-3;Q9P0K7;Q9P0K7-2		CTRL_AGED	-0.417259
RAN	GTP-binding nuclear protein Ran	25.1593	25.2428	25.2001	24.9264	25.0406	24.9754	8	8	8	37.9	37.9	37.9	22.436	0	25.401	197290000	49	0.00578683	0.0133169	F5H018;B5MDF5;J3KQE5;P62826;H0YFC6;B4DV51	F5H018;B5MDF5;J3KQE5;P62826;H0YFC6;B4DV51		CTRL_AGED	-0.219975
RCN1	Reticulocalbin-1	26.4208	26.556	26.4869	27.0142	26.983	27.1716	15	15	15	58	58	58	38.89	0	62.205	636210000	118	0.00126564	0.00689655	Q15293;Q15293-2;E9PP27	Q15293;Q15293-2		AGED_CTRL	0.568377
RDX	Radixin	22.7057	22.2769	22.4336	21.9812	21.9827	21.9918	12	2	2	18.5	4.3	4.3	62.93	0	8.8593	27855000	14	0.0177759	0.0225395	A0A2R8Y7M3;A0A2R8Y5S7;P35241;P35241-5;P35241-4;E9PQ82;E9PNV3;P35241-2;A0A2R8Y5P0;P35241-3	A0A2R8Y7M3;A0A2R8Y5S7;P35241;P35241-5;P35241-4		CTRL_AGED	-0.486837
RNH1	Ribonuclease inhibitor	28.139	28.1967	28.146	28.6762	28.6309	28.6422	22	22	22	75.9	75.9	75.9	49.973	0	179.44	1998000000	286	2.75015e-05	0	P13489;E9PIM9;H0YCR7;E9PMJ3;E9PLZ3;E9PIK5;E9PMN0;E9PMA9;E9PR82;E9PMI1	P13489		AGED_CTRL	0.489193
RPE	Ribulose-phosphate 3-epimerase	21.6939	21.683	NaN	22.3862	22.6662	22.2219	3	3	3	29.6	29.6	29.6	21.739	0	6.5392	22735000	14	0.0218183	0.0289406	Q96AT9-4;Q96AT9;C9J9T0;C9IZU8;Q96AT9-2;F8WBT4;C9J6A7;Q96AT9-5;Q96AT9-3;Q2QD12	Q96AT9-4;Q96AT9;C9J9T0;C9IZU8;Q96AT9-2		AGED_CTRL	0.736316
RPL12	60S ribosomal protein L12	25.9698	25.9466	25.9651	25.714	25.7335	25.8878	7	7	7	58.8	58.8	58.8	17.818	0	52.701	337480000	70	0.0303658	0.0402578	P30050;P30050-2	P30050;P30050-2		CTRL_AGED	-0.182072
RPL14	60S ribosomal protein L14	24.8286	24.4598	24.4254	24.1181	24.0514	24.1654	3	3	3	27.4	27.4	27.4	14.558	0	10.967	117920000	21	0.0260501	0.0342703	E7EPB3;P50914	E7EPB3;P50914		CTRL_AGED	-0.459596
RPL23	60S ribosomal protein L23	25.7947	25.8099	25.7782	25.2395	25.4615	25.5652	6	6	6	45.7	45.7	45.7	14.865	0	38.6	283410000	37	0.0182112	0.0241081	P62829;C9JD32;B9ZVP7;J3KT29;J3KTJ3	P62829;C9JD32;B9ZVP7;J3KT29		CTRL_AGED	-0.372163
RPL31	60S ribosomal protein L31	24.3641	24.4763	24.3707	23.9397	23.9786	24.0322	6	6	6	44.8	44.8	44.8	14.463	0	12.154	111870000	43	0.000742871	0.00482051	P62899;H7C2W9;C9JU56;B7Z4E3;B7Z4C8;P62899-3;P62899-2;B8ZZK4	P62899;H7C2W9;C9JU56;B7Z4E3;B7Z4C8;P62899-3;P62899-2;B8ZZK4		CTRL_AGED	-0.420233
RPL7	60S ribosomal protein L7	26.0493	26.0672	26.0194	25.9193	25.8592	25.8144	13	13	13	48	48	48	29.225	0	53.779	357950000	84	0.00563697	0.0135397	P18124;A8MUD9;C9JIJ5;C9JZ88	P18124;A8MUD9		CTRL_AGED	-0.181058
RPLP0	60S acidic ribosomal protein P0	26.3155	26.3837	26.304	25.8826	25.9015	25.9853	12	12	12	47.6	47.6	47.6	34.273	0	39.141	407170000	71	0.000513213	0.00558416	P05388;F8VWS0;P05388-2;F8VU65;F8VPE8;G3V210;F8VW21;Q8NHW5;F8VQY6;F8VRK7;F8VZS0;F8VS58;F8VWV4;F8W1K8	P05388;F8VWS0;P05388-2;F8VU65;F8VPE8;G3V210;F8VW21;Q8NHW5;F8VQY6;F8VRK7;F8VZS0;F8VS58;F8VWV4		CTRL_AGED	-0.411297
RPLP2	60S acidic ribosomal protein P2	27.1842	27.2313	27.2116	26.959	27.0781	27.0562	8	8	8	79.1	79.1	79.1	11.665	0	61.353	799830000	74	0.0103591	0.0171467	P05387;H0YDD8	P05387		CTRL_AGED	-0.177952
RPS10	40S ribosomal protein S10	25.5	25.4459	25.4993	24.9811	25.1699	25.1462	6	6	6	38.2	38.2	38.2	18.898	0	26.828	227250000	58	0.00350556	0.01175	P46783;A0A2R8Y6L3;F6U211;A0A2R8Y7H1;A0A2R8YFH6;A0A1W2PQS6;S4R435;Q9NQ39	P46783;A0A2R8Y6L3;F6U211;A0A2R8Y7H1;A0A2R8YFH6;A0A1W2PQS6;S4R435;Q9NQ39		CTRL_AGED	-0.382671
RPS18	40S ribosomal protein S18	24.9739	24.9434	24.8288	24.6407	24.5727	24.4448	10	10	10	45.4	45.4	45.4	17.718	0	62.286	156360000	57	0.00746812	0.0135498	P62269;A0A0G2JQH2;Q5GGW2;J3JS69	P62269;A0A0G2JQH2;Q5GGW2		CTRL_AGED	-0.362611
RPS2	40S ribosomal protein S2	25.8078	26.0754	25.9757	25.6823	25.6877	25.6476	10	10	10	53.8	53.8	53.8	21.154	0	24.913	326590000	64	0.0238784	0.0314055	H0YEN5;P15880;E9PQD7;I3L404;E9PM36;E9PMM9;E9PPT0;H3BNG3;H0YE27	H0YEN5;P15880;E9PQD7;I3L404;E9PM36;E9PMM9		CTRL_AGED	-0.280464
RPS5	40S ribosomal protein S5	26.3511	26.361	26.325	26.246	26.1196	26.1363	6	6	6	28	28	28	22.391	0	34.743	440770000	78	0.0121986	0.0190093	M0R0F0;M0R0R2;P46782;M0QZN2	M0R0F0;M0R0R2;P46782;M0QZN2		CTRL_AGED	-0.178406
RPS6	40S ribosomal protein S6	24.8675	24.9186	24.8098	24.6091	24.6833	24.7492	5	5	5	25.7	25.7	25.7	28.68	0	24.568	156810000	30	0.0226592	0.0292	P62753;A2A3R7;A2A3R5	P62753;A2A3R7;A2A3R5		CTRL_AGED	-0.184767
RPSA	40S ribosomal protein SA	27.0992	27.1581	27.0511	26.8006	26.7821	26.8971	13	13	13	70	70	70	29.404	0	103.97	723080000	126	0.00425687	0.0136604	C9J9K3;A0A0C4DG17;P08865;F8WD59	C9J9K3;A0A0C4DG17;P08865;F8WD59		CTRL_AGED	-0.27621
RRAS	Ras-related protein R-Ras	23.5976	23.3358	23.4227	24.2733	24.3596	23.9295	5	5	4	24.3	24.3	19.3	23.48	0	14.257	84351000	25	0.00846299	0.0150877	P10301;E9PQK5;E9PQC5	P10301		AGED_CTRL	0.735442
RRAS2	Ras-related protein R-Ras2	21.8125	21.8124	NaN	23.0606	22.8821	22.9989	4	3	3	24.5	19.1	19.1	23.399	0	7.6367	30908000	19	0.000422227	0.00593684	P62070;P62070-4;E9PK85;P62070-2;P62070-3;E9PQ87	P62070;P62070-4;E9PK85;P62070-2;P62070-3		AGED_CTRL	1.16811
RTN3	Reticulon-3	22.245	NaN	22.4596	22.8784	22.8534	22.7878	2	2	2	11	11	11	25.609	0	9.1432	33235000	17	0.0113076	0.0185798	O95197-3;B7Z4M1;O95197-6;O95197-5;O95197-4;O95197-7;O95197-2;O95197	O95197-3;B7Z4M1;O95197-6;O95197-5;O95197-4;O95197-7;O95197-2;O95197		AGED_CTRL	0.487568
RTN4	Reticulon-4	26.8636	26.9269	26.8348	27.5014	27.423	27.4159	12	12	12	52.3	52.3	52.3	40.317	0	54.161	837320000	121	0.0001212	0.0034375	Q9NQC3-2;F8W914;Q9NQC3-5;Q9NQC3;Q9NQC3-4;H7C106;Q9NQC3-3;Q9NQC3-6;A0A0U1RQR6	Q9NQC3-2;F8W914;Q9NQC3-5;Q9NQC3;Q9NQC3-4		AGED_CTRL	0.57164
RUVBL1	RuvB-like 1	22.437	22.5444	22.2007	22.0621	21.9304	22.1104	6	6	6	18.6	18.6	18.6	50.227	0	21.112	27262000	22	0.035171	0.0466364	Q9Y265;E7ETR0;Q9Y265-2;J3QLR1;H7C4G5;H7C4I3	Q9Y265;E7ETR0;Q9Y265-2		CTRL_AGED	-0.359696
S100A10	Protein S100-A10	25.9281	25.8612	25.8735	26.4953	26.4095	26.7119	3	3	3	35.1	35.1	35.1	11.203	0	29.425	434490000	61	0.00212581	0.00701754	P60903	P60903		AGED_CTRL	0.651297
SCFD1	Sec1 family domain-containing protein 1	23.3821	23.561	23.5267	23.6759	23.7581	23.671	10	10	10	22.9	22.9	22.9	72.379	0	29.965	69859000	43	0.0264784	0.0349046	Q8WVM8;Q8WVM8-2;Q8WVM8-3;G3V4I1;G3V363;H0YJS6;G3V5F3;H0YJY1;J3KNG4;G3V2M8;G3V3K9;G3V5E2	Q8WVM8;Q8WVM8-2;Q8WVM8-3		AGED_CTRL	0.211729
SCP2	Non-specific lipid-transfer protein	23.9163	23.9403	23.7948	24.2326	24.186	24.0924	11	11	11	27.3	27.3	27.3	50.341	0	30.696	94524000	49	0.00935801	0.0162897	P22307-4;P22307-8;P22307;P22307-7;P22307-6;P22307-2;H0YF61;H0YCB0;E9PLD1;P22307-3	P22307-4;P22307-8;P22307;P22307-7;P22307-6;P22307-2		AGED_CTRL	0.28654
SDF4	45 kDa calcium-binding protein	21.6346	22.5035	21.6823	23.3411	23.4073	22.9825	7	7	7	33	33	33	40.936	0	13.567	38544000	30	0.0138463	0.0190206	A0A5F9UP49;Q9BRK5;A0A5F9UJX7;Q9BRK5-2;Q9BRK5-6;H0Y3T6;G3V1E2;Q9BRK5-4;Q9BRK5-3;Q9BRK5-5	A0A5F9UP49;Q9BRK5;A0A5F9UJX7;Q9BRK5-2;Q9BRK5-6;H0Y3T6		AGED_CTRL	1.30352
SEC11A	Signal peptidase complex catalytic subunit SEC11	22.8606	23.114	22.9922	22.6618	22.4655	22.7621	4	4	4	17.8	17.8	17.8	18.651	0	12.075	41110000	18	0.0342972	0.0453425	H0YNG3;P67812-4;P67812;P67812-3;H0YNX5;H0YKT4;H0YNA5;P67812-2	H0YNG3;P67812-4;P67812;P67812-3;H0YNX5;H0YKT4;H0YNA5;P67812-2		CTRL_AGED	-0.359123
SEC22B	Vesicle-trafficking protein SEC22b	25.5212	25.5724	25.6211	25.8941	26.2985	26.0139	10	10	10	44.7	44.7	44.7	24.593	0	43.03	329930000	70	0.0157134	0.0199886	O75396;A0A087X1A9	O75396		AGED_CTRL	0.497253
SEC63	Translocation protein SEC63 homolog	21.946	21.9952	22.0019	22.5141	22.7069	22.6291	3	3	3	5.3	5.3	5.3	87.996	0	15.196	29464000	22	0.000413271	0.006	Q9UGP8	Q9UGP8		AGED_CTRL	0.63563
SERPINE1	Plasminogen activator inhibitor 1	24.6639	24.5566	24.6094	23.7247	23.5242	23.8068	9	9	9	29.9	29.9	29.9	45.059	0	25.802	108670000	53	0.000494326	0.00564	P05121;P05121-2	P05121;P05121-2		CTRL_AGED	-0.924737
SET	Protein SET	23.2427	23.2014	23.1975	23.0042	22.9145	23.0497	5	5	5	30.1	30.1	30.1	31.124	0	10.02	50072000	21	0.00605705	0.012944	A0A0C4DFV9;Q01105-3;Q01105-4;Q01105-2;Q01105;A0A087X027;P0DME0	A0A0C4DFV9;Q01105-3;Q01105-4;Q01105-2;Q01105;A0A087X027;P0DME0		CTRL_AGED	-0.224394
SF3B1	Splicing factor 3B subunit 1	22.6369	22.7871	22.6855	21.838	21.9148	NaN	5	5	5	5.6	5.6	5.6	145.83	0	15.595	28171000	19	0.000996071	0.00660741	O75533;H7C341	O75533		CTRL_AGED	-0.826756
SFPQ	Splicing factor, proline- and glutamine-rich	24.7727	25.0922	24.908	24.4079	24.4537	NaN	7	7	6	15.4	15.4	14.2	72.262	0	29.803	137320000	29	0.0264781	0.0349902	P23246-2;P23246;H0Y9K7	P23246-2;P23246		CTRL_AGED	-0.493533
SGSH	N-sulphoglucosamine sulphohydrolase	22.7148	22.687	22.6145	22.1255	22.3784	21.8902	3	3	3	6.8	6.8	6.8	56.695	0	9.8195	31313000	15	0.0198896	0.0257493	P51688;I3L2I6;I3L4B7;I3L2L4;I3NI22	P51688		CTRL_AGED	-0.540767
SH3BGRL3	SH3 domain-binding glutamic acid-rich-like protein 3	26.7442	26.7266	26.8336	26.9476	27.0743	26.9815	5	5	5	34.1	34.1	34.1	9.3804	0	43.078	682070000	49	0.00980323	0.0165926	Q5T123;Q9H299	Q5T123;Q9H299		AGED_CTRL	0.232979
SHMT2	Serine hydroxymethyltransferase, mitochondrial	23.1244	23.1038	23.2196	23.6923	23.9541	23.5711	9	9	9	24.2	24.2	24.2	53.454	0	30.045	64418000	45	0.00760707	0.013854	P34897-3;P34897;P34897-2;H0YIZ0;G3V2Y4;G3V5L0;G3V4W5;G3V241;G3V3Y8;G3V4T0;G3V4X0;G3V2W0;G3V2E4;G3V540	P34897-3;P34897;P34897-2;H0YIZ0;G3V2Y4		AGED_CTRL	0.589912
SLC16A3	Monocarboxylate transporter 4	22.6795	22.8745	22.8847	22.0517	21.7691	NaN	4	4	4	10.1	10.1	10.1	49.469	0	10.918	29546000	21	0.00698025	0.0138566	O15427;J3QQS9;J3QQV2;J3QSC3;J3QRP8;J3QLE3;J3KTM6;J3QRU2;J3KT83;J3QRA0;J3KTI8	O15427;J3QQS9;J3QQV2;J3QSC3		CTRL_AGED	-0.90249
SLC25A1	Tricarboxylate transport protein, mitochondrial	22.7174	22.7179	22.9054	23.0154	23.0032	23.2101	4	4	4	13.8	13.8	13.8	34.012	0	11.219	43809000	23	0.0320152	0.0413706	P53007;B4DP62	P53007;B4DP62		AGED_CTRL	0.296066
SLC25A3	Phosphate carrier protein, mitochondrial	24.6515	24.7641	24.6642	25.0401	24.8103	25.0782	7	7	7	25.2	25.2	25.2	39.958	0	14.047	164030000	40	0.035829	0.0475955	Q00325-2;F8VVM2;Q00325;F8VWQ0;F8VZL5;F8VWR4	Q00325-2;F8VVM2;Q00325		AGED_CTRL	0.282941
SLC25A4	ADP/ATP translocase 1	21.6498	21.6577	21.6623	21.9461	22.3054	22.3624	12	4	4	43.3	12.8	12.8	33.064	0	9.2418	22308000	19	0.0136517	0.0189167	P12235;V9GYG0	P12235;V9GYG0		AGED_CTRL	0.548031
SLC25A6	ADP/ATP translocase 3	25.7099	25.6586	25.5696	26.0794	26.0487	25.921	14	14	3	52	52	12.8	32.866	0	31.956	330430000	89	0.00430788	0.0135327	P12236	P12236		AGED_CTRL	0.370339
SLC3A2	4F2 cell-surface antigen heavy chain	24.9563	24.951	24.9598	25.8859	25.8307	25.7845	15	15	15	34.6	34.6	34.6	64.872	0	74.392	252250000	81	7.49126e-06	0	F5GZS6;J3KPF3;P08195-2;P08195-3;P08195;P08195-4;F5GZI0;F5H0E2;H0YFS2;H0YFX4;F5H867	F5GZS6;J3KPF3;P08195-2;P08195-3;P08195;P08195-4		AGED_CTRL	0.878
SMS	Spermine synthase	22.4352	22.4186	22.4335	22.1042	NaN	22.2781	6	6	6	29.8	29.8	29.8	41.268	0	9.6611	25864000	19	0.0354931	0.0464253	P52788;P52788-2;H7C2R7	P52788;P52788-2;H7C2R7		CTRL_AGED	-0.237954
SNRPD3	Small nuclear ribonucleoprotein Sm D3	23.1875	23.1307	22.8804	22.2191	22.6046	22.545	3	3	3	33.3	33.3	33.3	13.291	0	7.678	40264000	18	0.0161294	0.0209492	P62318-2;P62318;H3BT13	P62318-2;P62318		CTRL_AGED	-0.609959
SOD1	Superoxide dismutase [Cu-Zn]	26.8635	26.9562	26.9609	27.2209	27.2572	27.4245	6	6	6	60.4	60.4	60.4	15.936	0	138.27	798390000	99	0.0059875	0.0131012	P00441;H7BYH4	P00441;H7BYH4		AGED_CTRL	0.374014
SPARC	SPARC	25.2463	25.3142	25.3658	26.1273	26.0649	26.0376	13	13	13	55.1	55.1	55.1	34.632	0	39.596	308990000	102	6.10908e-05	0.00204255	P09486;F5GY03;E5RK62;F5H4E2	P09486		AGED_CTRL	0.767827
SPTAN1	Spectrin alpha chain, non-erythrocytic 1	27.8406	27.8861	27.8429	28.5937	28.5917	28.6721	110	110	110	55.7	55.7	55.7	284.54	0	323.31	1787800000	587	1.48604e-05	0	Q13813;A0A0D9SGF6;Q13813-3;Q13813-2;A0A0D9SF54;A0A0D9SFF6;A0A5F9ZHC3;A0A1B0GTB7;A0A0D9SFH4	Q13813;A0A0D9SGF6;Q13813-3;Q13813-2;A0A0D9SF54		AGED_CTRL	0.762661
SPTBN1	Spectrin beta chain, non-erythrocytic 1	27.5336	27.4927	27.545	28.3224	28.4345	28.4012	100	100	93	53.8	53.8	50.7	274.61	0	323.31	1474600000	554	1.97071e-05	0	Q01082;A0A087WUZ3;Q01082-2;Q01082-3;F8W6C1;A4QPE4;P11277-3;P11277;P11277-2	Q01082;A0A087WUZ3;Q01082-2;Q01082-3		AGED_CTRL	0.862262
SRM	Spermidine synthase	24.6005	24.7133	24.5271	24.9459	24.9717	25.1958	8	8	8	37.1	37.1	37.1	33.824	0	74.412	165350000	59	0.0115584	0.0186881	P19623;K7ESL0;K7EKM4;K7EL89;K7EQ47	P19623		AGED_CTRL	0.424162
ST13	Hsc70-interacting protein	24.3913	24.2795	24.3432	23.7921	23.7449	23.9672	5	5	5	17.3	17.3	17.3	41.331	0	22.419	99383000	38	0.00256338	0.00782123	P50502;H7C3I1;Q8NFI4;Q3KNR6;Q8IZP2;F6VDH7;F8WAQ7	P50502;H7C3I1;Q8NFI4;Q3KNR6;Q8IZP2		CTRL_AGED	-0.503277
STAT1	Signal transducer and activator of transcription 1-alpha/beta	26.2639	26.2791	26.2971	26.565	26.4682	26.5623	28	28	28	44.8	44.8	44.8	87.03	0	98.498	490270000	165	0.00163105	0.00636943	A0A669KB68;A0A669KB56;A0A669KBA4;A0A669KB53;P42224;A0A669KBI6;P42224-2;J3KPM9;A0A669KB52;A0A669KB75;E7EPD2;A0A669KB17;D2KFR9;E7ENM1;E9PH66;Q67C41;A0A669KBK4	A0A669KB68;A0A669KB56;A0A669KBA4;A0A669KB53;P42224;A0A669KBI6;P42224-2;J3KPM9;A0A669KB52;A0A669KB75;E7EPD2		AGED_CTRL	0.251803
STAT6	Signal transducer and activator of transcription 6	22.1285	22.3257	22.3608	22.7087	22.8566	22.6028	5	5	5	9.7	9.7	9.7	96.299	0	11.609	32877000	25	0.0119479	0.0192476	H0YJH6;P42226;A0A494C0T4;A0A1W2PNW1;P42226-2;P42226-3;Q5FBW6;G3V2L2;G3V2M3;G3V2H4;G3V5I8;G3V568;G3V370;G3V5K5	H0YJH6;P42226;A0A494C0T4;A0A1W2PNW1;P42226-2;P42226-3		AGED_CTRL	0.451051
STRAP	Serine-threonine kinase receptor-associated protein	23.1753	23.2396	23.1986	22.9151	22.6243	22.765	6	6	6	23.4	23.4	23.4	38.438	0	18.052	46489000	22	0.00712351	0.0138045	Q9Y3F4;Q9Y3F4-2;H0YH33	Q9Y3F4;Q9Y3F4-2		CTRL_AGED	-0.436398
SUN2	SUN domain-containing protein 2	21.0793	21.1251	21.2059	20.5182	NaN	20.712	3	3	3	7.6	7.6	7.6	79.611	0	11.458	11167000	12	0.00918075	0.0157361	Q9UH99-3;Q9UH99;Q9UH99-2;B0QY60	Q9UH99-3;Q9UH99;Q9UH99-2		CTRL_AGED	-0.521651
TAGLN	Transgelin	30.665	30.6895	30.6557	29.2979	29.2332	29.3443	26	26	25	84.1	84.1	84.1	22.611	0	188.66	6679100000	418	2.15282e-06	0	Q01995;H0YCU9;E9PJ32	Q01995;H0YCU9		CTRL_AGED	-1.37829
TAGLN2	Transgelin-2	29.3363	29.3078	29.3166	28.6917	28.4422	28.543	20	20	19	89.9	89.9	82.9	22.391	0	135.53	2956500000	271	0.000476276	0.00569697	P37802;X6RJP6;P37802-2	P37802;X6RJP6;P37802-2		CTRL_AGED	-0.76127
TFRC	Transferrin receptor protein 1	24.6251	24.6167	24.6638	22.3327	22.6755	22.0773	14	14	14	23.4	23.4	23.4	84.87	0	46.373	87876000	49	0.000197626	0.00464865	P02786;G3V0E5;H7C3V5;F8WBE5	P02786;G3V0E5		CTRL_AGED	-2.27338
TGFBI	Transforming growth factor-beta-induced protein ig-h3	23.9173	24.0304	23.9358	23.3185	23.2681	22.7675	12	12	12	22.8	22.8	22.8	74.68	0	23.099	71448000	40	0.00929706	0.016346	Q15582;H0Y8L3;S4R3C6;H0Y9D7;H0Y8M8;H0YAB8;D6RBX4;H0YAH8	Q15582;H0Y8L3		CTRL_AGED	-0.84314
TGM2	Protein-glutamine gamma-glutamyltransferase 2	27.622	27.501	27.5023	26.2112	26.1857	26.2656	24	24	24	44.7	44.7	44.7	77.328	0	87.325	758860000	161	9.13887e-06	0	P21980;P21980-2;A2A299;P21980-3;A2A2A0;A0A087WZC4;A0A087WVW4;A0A087WVS3;O43548-2;O43548	P21980;P21980-2		CTRL_AGED	-1.32096
THY1	Thy-1 membrane glycoprotein	25.7932	25.749	25.8394	24.8931	24.969	24.9472	4	4	4	26.3	26.3	26.3	16.927	0	25.566	250100000	38	1.55438e-05	0	E9PIM6;E9PNQ8;P04216;J3QRJ3	E9PIM6;E9PNQ8;P04216;J3QRJ3		CTRL_AGED	-0.857456
TIMP1	Metalloproteinase inhibitor 1	22.8095	22.8903	22.7689	24.0575	23.9665	24.135	6	6	6	61.5	61.5	61.5	16.057	0	25.313	67163000	38	3.42493e-05	0	Q5H9A7;P01033;H0Y789;Q5H9B5;Q5H9B4	Q5H9A7;P01033;H0Y789		AGED_CTRL	1.23007
TKT	Transketolase	26.6012	26.5959	26.5672	25.4859	25.2345	25.504	21	21	21	52.5	52.5	52.5	67.877	0	77.243	403630000	120	0.000175769	0.00484507	P29401;P29401-2;A0A0B4J1R6;E9PFF2;F8W888;F8WAX4	P29401;P29401-2;A0A0B4J1R6		CTRL_AGED	-1.17993
TLN1	Talin-1	29.7237	29.6848	29.717	28.9049	28.8531	28.9478	103	103	93	58	58	54	269.76	0	323.31	3802600000	822	1.12617e-05	0	Q9Y490;H0YMT1	Q9Y490		CTRL_AGED	-0.806556
TMED10	Transmembrane emp24 domain-containing protein 10	24.8477	24.9225	24.943	25.1645	25.3206	25.3184	6	6	6	25.6	25.6	25.6	24.976	0	16.231	197190000	40	0.00358072	0.0116289	P49755;G3V2K7	P49755		AGED_CTRL	0.363401
TMEM43	Transmembrane protein 43	24.2216	24.1987	24.1936	24.7275	24.8741	24.5949	12	12	12	40.5	40.5	40.5	44.875	0	43.363	129430000	69	0.00288223	0.0092043	Q9BTV4;V9GY05	Q9BTV4		AGED_CTRL	0.527534
TMSB4X	Thymosin beta-4	28.5744	28.5245	28.6184	28.0336	27.5835	27.6162	5	5	5	75	75	75	5.0526	0	34.159	1775600000	76	0.00493805	0.0132335	P62328	P62328		CTRL_AGED	-0.828018
TNKS1BP1	182 kDa tankyrase-1-binding protein	22.6166	22.5935	22.4765	21.9913	22.017	22.1625	6	6	6	5.9	5.9	5.9	181.79	0	14.215	29199000	23	0.00182158	0.00736196	Q9C0C2;E9PKK0;Q9C0C2-2	Q9C0C2		CTRL_AGED	-0.505243
TNS1	Tensin-1	24.4586	23.9819	24.4745	21.8112	21.9962	NaN	18	18	18	19	19	19	183.22	0	40.892	66678000	40	0.00164044	0.00632911	E9PGF5;A0A2R8Y4T1;E9PF55;A0A494C067;Q9HBL0;A0A087WWW7;H0Y4U1;E7EMG1;E7ERH1;Q9HBL0-2;C9JI43;C9JFT7;C9J8K5;F8VV64;Q68CZ2-2;Q63HR2-5;Q63HR2-2;Q63HR2-6;Q63HR2;Q63HR2-4;Q68CZ2	E9PGF5;A0A2R8Y4T1;E9PF55;A0A494C067;Q9HBL0;A0A087WWW7;H0Y4U1		CTRL_AGED	-2.40133
TP53I3	Quinone oxidoreductase PIG3	22.7938	22.685	22.5883	23.0941	23.4339	23.0191	9	9	9	31.9	31.9	31.9	35.536	0	30.395	45255000	24	0.0247839	0.03246	Q53FA7;Q53FA7-2;H7BZH6	Q53FA7;Q53FA7-2		AGED_CTRL	0.493299
TPBG	Trophoblast glycoprotein	23.2485	23.1155	23.186	22.531	22.7649	22.8886	5	5	5	18.8	18.8	18.8	46.031	0	15.581	45442000	36	0.0151476	0.0197364	Q13641	Q13641		CTRL_AGED	-0.455172
TPD52L2	Tumor protein D54	25.3918	25.3979	25.5514	25.9418	26.027	25.8454	13	13	13	52.7	52.7	52.7	23.764	0	90.34	302350000	86	0.00267712	0.00773481	A0A087WYR3;O43399;O43399-5;O43399-7;O43399-2;O43399-4;O43399-3;A0A087WZ51;O43399-6	A0A087WYR3;O43399;O43399-5;O43399-7;O43399-2;O43399-4;O43399-3;A0A087WZ51;O43399-6		AGED_CTRL	0.491027
TPI1	Triosephosphate isomerase	29.6154	29.5642	29.5789	28.496	28.4349	28.5137	17	17	17	77.5	77.5	77.5	26.669	0	166.73	3266100000	265	2.58177e-06	0	P60174;P60174-3;P60174-4;U3KQF3;U3KPZ0;U3KPS5	P60174;P60174-3;P60174-4		CTRL_AGED	-1.10466
TPM1	Tropomyosin alpha-1 chain	30.3262	30.2016	30.2207	29.3956	29.3708	29.0683	26	26	0	63	63	0	32.876	0	244.92	5385900000	320	0.000977869	0.00670677	P09493-3;H7BYY1;P09493-2	P09493-3;H7BYY1;P09493-2		CTRL_AGED	-0.971275
TPM2	Tropomyosin beta chain	29.5103	29.4334	29.5082	28.8369	28.7722	28.6434	21	15	0	54.9	44.7	0	32.989	0	73.676	3619300000	189	0.000297147	0.00537931	P07951-2	P07951-2		CTRL_AGED	-0.733117
TPM4	Tropomyosin alpha-4 chain	28.9683	28.8369	28.7951	28.0149	27.7907	28.0633	20	13	0	52.8	46.8	0	28.521	0	95.036	2081700000	161	0.000772669	0.0047	P67936	P67936		CTRL_AGED	-0.910451
TRIM25	E3 ubiquitin/ISG15 ligase TRIM25	22.4734	22.2162	22.413	23.1714	23.1235	22.8926	9	9	9	18.9	18.9	18.9	70.973	0	26.513	39394000	37	0.00389449	0.0128358	Q14258;A0A3B3IUA7	Q14258;A0A3B3IUA7		AGED_CTRL	0.694966
TRIO	Triple functional domain protein	21.7431	21.7086	21.8087	21.4587	21.5192	21.4111	3	3	3	2.4	2.4	2.4	262.68	0	7.5356	17682000	15	0.00248361	0.0079096	E7EWP2;E7EPJ7;O75962-5;O75962-2;O75962-4;O75962;A0A1W2PRD7;A0A087X139;F5H228	E7EWP2;E7EPJ7;O75962-5;O75962-2;O75962-4;O75962;A0A1W2PRD7		CTRL_AGED	-0.290431
TUBB2A	Tubulin beta-2A chain	25.5312	25.6779	25.699	25.953	26.1296	26.3134	29	7	6	69.4	24.3	21.6	49.906	0	34.362	346100000	72	0.0131441	0.0189818	Q13885;Q9BVA1	Q13885;Q9BVA1		AGED_CTRL	0.495955
TUBB3	Tubulin beta-3 chain	26.0603	26.0596	26.0492	26.4402	26.5495	26.8889	22	7	7	62.4	30.4	30.4	50.432	0	38.481	473370000	64	0.0135156	0.0192024	Q13509;A0A0B4J269;Q13509-2;G3V2A3;G3V5W4;G3V2R8;G3V3R4;G3V2N6;G3V542;G3V3J6;G3V3W7	Q13509;A0A0B4J269;Q13509-2		AGED_CTRL	0.569823
TUBB6	Tubulin beta-6 chain	28.1042	28.0195	28.0513	27.6428	27.6985	27.8946	25	15	11	70.6	54.9	44.2	49.857	0	132.29	1392800000	226	0.017551	0.0218082	Q9BUF5;K7ESM5;K7EL29;K7ES63;K7EN98;K7ESQ3;K7EQT3;K7EJ64;K7ERA8;K7EJZ4;K7EPE5	Q9BUF5;K7ESM5		CTRL_AGED	-0.313023
TUFM	Elongation factor Tu, mitochondrial	23.5859	23.368	23.8641	24.1818	24.0547	24.4689	11	11	11	36.1	36.1	36.1	49.541	0	33.451	88864000	40	0.0290189	0.0375303	P49411;H3BNU3	P49411		AGED_CTRL	0.629122
TXN	Thioredoxin	27.4015	27.4625	27.3608	28.3605	28.1346	28.2558	8	8	8	65.7	65.7	65.7	11.737	0	25.452	1360900000	69	0.000300093	0.00531818	P10599;P10599-2	P10599;P10599-2		AGED_CTRL	0.842048
TXNRD1	Thioredoxin reductase 1, cytoplasmic	26.8603	26.8525	26.7977	27.6401	27.5094	27.6071	27	27	27	63	63	63	60.078	0	126.19	881350000	182	6.93596e-05	0.00181132	A0A087WSW9;A0A087WSY9;Q16881-4;Q16881-3;Q16881;F8W809;A0A182DWI3;Q16881-5;Q16881-2;Q16881-6;E9PIR7;E2QRB9;Q16881-7;E9PKD3;A0A0B4J225;E9PIZ5;E9PLT3;E9PKI4;E9PQI3;E9PRI8;A0A096LPD9;E7EWK1;A0A096LPK7;A0A182DWF2;D3YTF8;A0A182DWF3;Q9NNW7-2;Q9NNW7	A0A087WSW9;A0A087WSY9;Q16881-4;Q16881-3;Q16881;F8W809;A0A182DWI3;Q16881-5;Q16881-2;Q16881-6;E9PIR7;E2QRB9;Q16881-7		AGED_CTRL	0.748697
UACA	Uveal autoantigen with coiled-coil domains and ankyrin repeats	22.5217	22.4297	22.5308	22.7359	23.0456	23.086	10	10	10	10.4	10.4	10.4	161.31	0	22.388	38044000	27	0.0160231	0.0207614	H0YNH8;Q9BZF9-2;Q9BZF9;F5H2B9;H0YN48;H0YMI1	H0YNH8;Q9BZF9-2;Q9BZF9;F5H2B9;H0YN48		AGED_CTRL	0.461771
UAP1	UDP-N-acetylhexosamine pyrophosphorylase	24.3083	24.226	24.3809	24.8962	24.7079	24.9284	13	13	12	33.4	33.4	30.9	58.681	0	37.445	138550000	76	0.00277587	0.00769231	Q16222-3;Q16222;Q16222-2	Q16222-3;Q16222;Q16222-2		AGED_CTRL	0.539089
UBA1	Ubiquitin-like modifier-activating enzyme 1	27.3928	27.4079	27.3802	27.5583	27.5152	27.545	30	30	30	40.4	40.4	40.4	113.8	0	207.22	1020800000	263	0.000636441	0.00512727	P22314-2;P22314;Q5JRR6;Q5JRR9;Q5JRS0;Q5JRS1;Q5JRS3;Q5JRS2	P22314-2;P22314		AGED_CTRL	0.145844
UBA6	Ubiquitin-like modifier-activating enzyme 6	22.6926	22.7017	22.5968	22.4538	22.4197	22.541	7	7	7	8.5	8.5	8.5	117.97	0	18.183	34364000	28	0.0175785	0.0217486	A0AVT1;A0AVT1-2;H0Y8S8;A0AVT1-4;A0AVT1-3	A0AVT1;A0AVT1-2;H0Y8S8		CTRL_AGED	-0.192186
UBE2D2	Ubiquitin-conjugating enzyme E2 D2	22.7005	22.5441	22.7606	22.4232	22.1138	22.2911	3	3	3	54.1	54.1	54.1	11.065	0	6.7022	32415000	17	0.0237423	0.0314848	D6RFM0;D6RAH7;H9KV45;A0A0A0MQU3;A0A087WY85;P62837-2;P62837;P61077;P61077-2;P61077-3;D6RAW0;D6RA11;A0A087WW00;C9J9H9;Q9Y2X8;P51668	D6RFM0;D6RAH7;H9KV45;A0A0A0MQU3;A0A087WY85;P62837-2;P62837;P61077;P61077-2;P61077-3;D6RAW0		CTRL_AGED	-0.392378
UBE2N	Ubiquitin-conjugating enzyme E2 N	24.9475	24.7845	24.8681	24.6605	24.5469	24.5816	6	6	3	48	48	27.6	17.138	0	18.619	153600000	44	0.00948144	0.0166048	P61088;F8VSD4;F8VV71;F8VZ29;F8VQQ8	P61088;F8VSD4;F8VV71;F8VZ29;F8VQQ8		CTRL_AGED	-0.270344
UCHL1	Ubiquitin carboxyl-terminal hydrolase isozyme L1	27.6267	27.6879	27.6318	28.3631	28.3449	28.2038	12	12	12	62.8	62.8	62.8	24.824	0	104.4	1479100000	129	0.000265215	0.00563855	P09936;D6R956;D6RE83;D6R974;D6RF53	P09936;D6R956;D6RE83;D6R974		AGED_CTRL	0.655186
UGP2	UTP--glucose-1-phosphate uridylyltransferase	25.4349	25.2994	25.4124	24.9859	24.9636	24.8577	15	15	15	39	39	39	56.967	0	40.779	209400000	67	0.00149606	0.00657895	A0A087WYS1;E7EUC7;Q16851;Q16851-2;C9JVG3;C9JQU9;C9JNZ1;C9JWG0;C9JTZ5;C9JUW1;F2Z3H1;C9J6Q0	A0A087WYS1;E7EUC7;Q16851;Q16851-2		CTRL_AGED	-0.446501
UROD	Uroporphyrinogen decarboxylase	21.9281	21.5613	21.8233	21.2496	21.014	20.8668	3	3	3	18.9	18.9	18.9	25.314	0	11.471	16048000	15	0.00956098	0.0165479	H0Y5R6;A0A494C0S8;Q5T446;A0A1B0GVN9;A0A494C0Q8;P06132;A0A494BZY8;A0A1B0GVZ4;A0A494C085;A0A494C1D8;A0A494C1T3;A0A494C007	H0Y5R6;A0A494C0S8;Q5T446;A0A1B0GVN9;A0A494C0Q8;P06132;A0A494BZY8;A0A1B0GVZ4;A0A494C085		CTRL_AGED	-0.727437
VAPA	Vesicle-associated membrane protein-associated protein A	22.6318	22.7463	22.6265	22.9906	23.0771	23.066	5	5	4	23.7	23.7	23.7	27.893	0	18.029	42005000	28	0.00138371	0.00671141	Q9P0L0;Q9P0L0-2;J3QKM9	Q9P0L0;Q9P0L0-2		AGED_CTRL	0.376378
VARS	Valine--tRNA ligase	22.3047	22.3661	22.3068	22.6158	22.4806	22.5327	11	11	11	12.9	12.9	12.9	140.47	0	25.779	31539000	25	0.00796384	0.0149714	P26640;A0A140T936;A2ABF4;A0A0G2JJT9;A0A140T954;P26640-2;A0A140T904;H0Y426	P26640;A0A140T936		AGED_CTRL	0.217186
VASP	Vasodilator-stimulated phosphoprotein	23.9258	24.1437	23.9295	23.2281	23.2551	23.4924	4	4	4	14.5	14.5	14.5	39.829	0	23.704	75215000	24	0.00366017	0.012	P50552;K7ENR7;K7ENL7;K7EIG8;K7EM16	P50552;K7ENR7;K7ENL7		CTRL_AGED	-0.67444
VAT1	Synaptic vesicle membrane protein VAT-1 homolog	26.8118	26.805	26.7217	27.136	27.0098	27.154	16	16	16	62.3	62.3	62.3	41.92	0	110.53	708860000	178	0.00399835	0.0132549	Q99536;Q99536-3;Q99536-2;K7ESA3;K7ERT7;K7ENX2;K7EM19;K7EJM4;K7ER81	Q99536;Q99536-3;Q99536-2		AGED_CTRL	0.320459
VDAC2	Voltage-dependent anion-selective channel protein 2	24.4247	24.2494	24.3217	24.5599	24.5117	24.5352	7	7	7	29.1	29.1	29.1	30.348	0	29.812	124710000	40	0.0181224	0.0241734	A0A0A0MR02;P45880-2;P45880;P45880-1;Q5JSD2;Q5JSD1;A2A3S1	A0A0A0MR02;P45880-2;P45880;P45880-1;Q5JSD2;Q5JSD1		AGED_CTRL	0.203682
VIM	Vimentin	33.4335	33.373	33.4215	33.0545	33.0317	32.9837	61	61	57	88	88	85.8	53.651	0	323.31	57797000000	1647	0.00015835	0.00505882	P08670;B0YJC4;B0YJC5;A0A1B0GTT5;A0A1B0GVG8;P17661;H7C5W5;P41219;P41219-2;U3KPR1;B4DIR1;K7ELP4;F8W835;K7EJU1;K7EKH9;A0A1X7SCE1;A0A1X7SBR3;CON__Q61726;A0A087X106;CON__O43790;CON__Q6NT21;CON__P78385;CON__Q14533;A0A1W2PR46;CON__Q8N1N4-2;CON__Q7RTT2;Q8IWY7;Q8N1N4-2;P14136-3;P14136;P14136-2;O43790;P78385;Q16352;Q14533;Q8N1N4;P07197-2;P07196;P12036-2;P12036	P08670;B0YJC4		CTRL_AGED	-0.386061
WARS	Tryptophan--tRNA ligase, cytoplasmic	25.5843	25.5079	25.5968	26.0475	25.9846	26.3176	15	15	15	47.1	47.1	47.1	53.165	0	84.208	331300000	82	0.00638241	0.0131137	P23381;P23381-2;H0YJP3;G3V3H8;G3V3Y5;G3V277;G3V423;G3V5U1;G3V456;G3V3P2;G3V227;G3V2Y7;G3V5H5;P78534;G3V4A3;G3V4Q0;G3V2F2;G3V3R3;G3V4S4;G3V313;G3V339;G3V2C0;G3V4C7;G3V4N8;G3V4N0;G3V5W1;G3V3S7;G3V3X0	P23381;P23381-2		AGED_CTRL	0.553549
XRCC5	X-ray repair cross-complementing protein 5	24.6034	24.6043	24.645	24.3894	24.2285	24.4457	12	12	12	21.2	21.2	21.2	82.704	0	33.07	129910000	64	0.0167426	0.0210615	P13010;C9JZ81	P13010		CTRL_AGED	-0.263013
XRCC6	X-ray repair cross-complementing protein 6	25.232	25.2525	25.317	25.0464	25.1138	25.0424	22	22	22	39.7	39.7	39.7	69.842	0	64.337	209120000	114	0.00445095	0.0133456	P12956;B1AHC9;P12956-2	P12956;B1AHC9;P12956-2		CTRL_AGED	-0.199659
YWHAH	14-3-3 protein eta	25.5544	25.3489	25.3826	24.9384	24.8123	24.8887	12	9	9	49.6	39.8	39.8	28.218	0	32.836	209520000	50	0.0017152	0.00674074	Q04917;A2IDB2;F8WEB6;A2IDB1	Q04917;A2IDB2		CTRL_AGED	-0.548826
ZYX	Zyxin	26.9753	27.0158	27.0136	26.7933	26.5916	26.6857	20	20	20	55.1	55.1	55.1	61.277	0	171.33	672180000	187	0.00645231	0.0134319	Q15942;H0Y2Y8;Q15942-2;C9JJK5;H7C3D3;C9IZ41;H7C3R3	Q15942;H0Y2Y8;Q15942-2		CTRL_AGED	-0.311399
