# Supplementary material for: Characterization of Proteome Changes in Aged and Collagen VI-Deficient Human Pericyte Cultures
Source: Int J Mol Sci. 2024 Jun 28;25(13):7118. doi: 10.3390/ijms25137118 (PMC11241165; doi:10.3390/ijms25137118)
Supplement: Supplementary file 1 [file ijms-25-07118-s001.zip › Supplementary table S2.xlsx]

## Sheet: UCMD-BM Vs. CTRL
T: Gene names	T: Protein names	LFQ intensity UCMD-01	LFQ intensity UCMD-02	LFQ intensity UCMD-03	LFQ intensity CTRL-01	LFQ intensity CTRL-02	LFQ intensity CTRL-03	LFQ intensity BM-01	LFQ intensity BM-02	LFQ intensity BM-03	N: Peptides	N: Razor + unique peptides	N: Unique peptides	N: Sequence coverage [%]	N: Unique + razor sequence coverage [%]	N: Unique sequence coverage [%]	N: Mol. weight [kDa]	N: Q-value	N: Score	N: Intensity	N: MS/MS count	N: Statistics p-value	N: Statistics q-value	T: Protein IDs	T: Majority protein IDs	T: Significant pairs			log2 fold ch BM/CTRL	log2 fold ch UCMD/BM	log2 fold ch UCMD/CTRL
AARS	Alanine--tRNA ligase, cytoplasmic	22.8074	22.7344	22.7787	21.6967	21.7114	21.757	22.3958	22.5911	22.5984	14	14	14	18.6	18.6	18.6	106.81	0	104.92	47940000	60	4.7636e-06	2.70366e-05	P49588;P49588-2;H3BPK7	P49588;P49588-2	BM_CTRL	UCMD_BM	UCMD_CTRL	0.809508	0.242375	1.05188
ACAA2	3-ketoacyl-CoA thiolase, mitochondrial	22.2814	22.2033	22.2527	22.2973	22.3021	22.3364	22.616	22.461	22.5399	7	7	7	20.9	20.9	20.9	41.924	0	43.317	45954000	43	0.00105047	0.00177426	P42765;A0A0B4J2A4;K7EME0;K7ER88;K7EJB1;K7EJ68	P42765;A0A0B4J2A4	BM_CTRL	BM_UCMD		0.228315	-0.294194	-0.065879
ACADVL	Very long-chain specific acyl-CoA dehydrogenase, mitochondrial	23.3867	23.4178	23.3988	24.0162	23.9502	23.9539	23.6541	23.6083	23.6547	14	14	14	25.3	25.3	25.3	68.058	0	103.33	116880000	107	8.06733e-07	7.70064e-06	P49748-2;P49748;P49748-3;G3V1M7;J3QRJ8;J3KSR4;K7EQP4;K7EMF8;J3KS89;J3QKU9;K7EJW8	P49748-2;P49748;P49748-3	CTRL_BM	BM_UCMD	CTRL_UCMD	-0.334556	-0.23804	-0.572596
ACLY	ATP-citrate synthase	23.5297	23.5656	23.578	23.2151	23.2223	23.196	23.3117	23.2474	23.2498	19	19	19	20.8	20.8	20.8	119.77	0	135.3	93351000	109	8.40089e-06	3.86318e-05	P53396-2;P53396;P53396-3;K7ESG8	P53396-2;P53396;P53396-3		UCMD_BM	UCMD_CTRL	0.0587658	0.28797	0.346736
ACTC1	Actin, alpha cardiac muscle 1	26.266	26.226	26.2742	27.7298	27.757	27.7242	26.83	26.8471	26.8409	20	8	0	62.3	35	0	42.019	0	110.84	1212300000	120	2.44652e-10	5.13769e-08	P68032;P68133;A6NL76	P68032;P68133;A6NL76	CTRL_BM	BM_UCMD	CTRL_UCMD	-0.897721	-0.583797	-1.48152
ACTG1	Actin, cytoplasmic 2	31.2277	31.2156	31.226	31.5863	31.5528	31.5816	31.1854	31.2168	31.2101	21	21	1	70.4	70.4	4.5	41.792	0	323.31	23651000000	968	1.21092e-07	2.41534e-06	P63261;I3L3I0;I3L1U9;I3L4N8;K7EM38;I3L3R2;J3KT65	P63261;I3L3I0;I3L1U9;I3L4N8	CTRL_BM		CTRL_UCMD	-0.369479	0.0189468	-0.350533
ACTN1	Alpha-actinin-1	24.9329	24.9196	24.9829	25.7282	25.7064	25.6846	25.1014	25.1318	25.0905	44	25	22	58.5	37.1	34.5	103.06	0	200.72	359090000	223	7.55781e-08	1.98393e-06	P12814;P12814-3;P12814-2;P12814-4;H9KV75;G3V2N5;G3V2W4;A0A494C1A0;H0YJW3;H7C5W8;A0A494C033;H0YJ11;A0A494C166;G3V2X9;G3V5M4;A0A494C0Q3;G3V2E8;G3V380;A0A494C031	P12814;P12814-3;P12814-2;P12814-4;H9KV75	CTRL_BM	BM_UCMD	CTRL_UCMD	-0.598504	-0.162614	-0.761118
ACTN4	Alpha-actinin-4	27.4691	27.4532	27.4605	27.5864	27.5543	27.5603	27.366	27.3689	27.3869	50	50	30	63.1	63.1	40.9	104.85	0	323.31	1598500000	572	4.84129e-06	2.72323e-05	O43707;O43707-2;F5GXS2;O43707-3;H7C144;K7EJH8;K7EP19;A0A494C060;D6RH00	O43707;O43707-2;F5GXS2;O43707-3	CTRL_BM	UCMD_BM	CTRL_UCMD	-0.193104	0.086985	-0.106119
ACTR2	Actin-related protein 2	22.1094	22.1438	22.2532	21.9983	21.9772	21.9726	21.899	21.9244	22.0375	5	5	5	15.5	15.5	15.5	44.76	0	33.631	37117000	34	0.0100616	0.0130433	P61160;P61160-2;F5H6T1;A0A1B0GWD0;A0A1B0GWH0	P61160;P61160-2;F5H6T1		UCMD_BM	UCMD_CTRL	-0.0278436	0.215213	0.187369
ADH5	Alcohol dehydrogenase class-3	21.8981	22.0443	21.9587	21.2379	21.2664	21.3874	21.6335	21.7978	21.6721	7	7	7	23	23	23	39.724	0	39.39	29096000	28	0.000148737	0.000334556	P11766;H0YAG8;D6RFE4	P11766	BM_CTRL	UCMD_BM	UCMD_CTRL	0.404151	0.26543	0.669581
AHNAK	Neuroblast differentiation-associated protein AHNAK	28.9468	28.9943	28.9792	28.7793	28.8019	28.8056	29.3154	29.3631	29.3752	188	188	187	57.3	57.3	57.2	629.09	0	323.31	4754300000	1664	3.98009e-07	4.77806e-06	Q09666;E9PJZ0;E9PKR9;E9PJC6;E9PLK4;Q09666-2;E9PQE3;P48552	Q09666	BM_CTRL	BM_UCMD	UCMD_CTRL	0.555817	-0.377894	0.177922
AK1	Adenylate kinase isoenzyme 1	22.8628	22.7967	22.7625	21.9326	21.9713	21.8057	22.7233	22.7186	22.6806	5	5	5	28.6	28.6	28.6	23.411	0	36.476	51286000	41	2.88961e-06	1.95748e-05	Q5T9B7;P00568;H0YID2	Q5T9B7;P00568	BM_CTRL		UCMD_CTRL	0.802709	0.10031	0.903018
AK3	GTP:AMP phosphotransferase AK3, mitochondrial	21.6862	21.8564	21.6905	21.5166	21.6783	21.8753	22.0761	22.1973	22.0994	5	5	5	25.6	25.6	25.6	25.565	0	33.94	31895000	32	0.00984766	0.0128182	Q9UIJ7;Q9UIJ7-2;Q9UIJ7-3	Q9UIJ7;Q9UIJ7-2;Q9UIJ7-3	BM_CTRL	BM_UCMD		0.427686	-0.378659	0.0490268
AKAP12	A-kinase anchor protein 12	24.0615	23.9577	24.2481	22.2051	21.5137	21.0339	23.1045	22.9884	23.0499	18	18	18	18.1	18.1	18.1	180.99	0	126.27	89013000	82	0.000382215	0.000735421	Q02952-3;Q02952-2;Q02952	Q02952-3;Q02952-2;Q02952	BM_CTRL	UCMD_BM	UCMD_CTRL	1.38328	1.04577	2.42905
ALCAM	CD166 antigen	20.9172	21.2798	20.897	21.8704	22.0668	21.7439	21.2464	NaN	21.2113	6	6	6	12.6	12.6	12.6	63.664	0	42.189	23850000	31	0.00391534	0.00567049	Q13740-2;Q13740;F5GXJ9;Q13740-3;H7C543;Q13740-4	Q13740-2;Q13740;F5GXJ9;Q13740-3	CTRL_BM		CTRL_UCMD	-0.670902	-0.186618	-0.85752
ALDH18A1	Delta-1-pyrroline-5-carboxylate synthase	21.0292	20.8723	21.1208	21.9911	21.73	21.959	20.9167	21.0336	21.0666	9	9	9	12.2	12.2	12.2	87.088	0	58.908	24143000	34	0.000132821	0.000306509	P54886-2;P54886	P54886-2;P54886	CTRL_BM		CTRL_UCMD	-0.890909	0.00399913	-0.88691
ALDH1L2	Mitochondrial 10-formyltetrahydrofolate dehydrogenase	23.7784	23.8024	23.8261	22.9953	22.9161	23.0303	23.7499	23.775	23.7962	21	21	21	25.8	25.8	25.8	102.85	0	137.75	104730000	107	3.27592e-07	4.26359e-06	A0A494C1M4;Q3SY69;Q3SY69-3;Q3SY69-2;O75891;O75891-3;H0YHN9;O75891-2;C9IZ36;O75891-4	A0A494C1M4;Q3SY69	BM_CTRL		UCMD_CTRL	0.79247	0.0286074	0.821078
ALDOA	Fructose-bisphosphate aldolase A	26.4284	26.4973	26.4483	26.1763	26.217	26.2269	26.3083	26.353	26.3532	18	18	16	69	69	59.3	39.42	0	244.65	725350000	221	0.000148323	0.000334556	P04075;J3KPS3;P04075-2;H3BQN4;H3BPS8;H3BUH7;H3BR04;H3BR68;H3BMQ8;H3BU78	P04075;J3KPS3;P04075-2;H3BQN4;H3BPS8	BM_CTRL	UCMD_BM	UCMD_CTRL	0.131422	0.119971	0.251392
ANPEP	Aminopeptidase N	25.5425	25.496	25.4772	24.9598	24.9999	24.9721	25.812	25.8379	25.8302	23	23	23	24.8	24.8	24.8	109.54	0	160.84	385980000	174	3.06096e-08	9.64203e-07	P15144;H0YKT6;H0YLZ8;H0YMC1	P15144	BM_CTRL	BM_UCMD	UCMD_CTRL	0.849376	-0.321246	0.528131
ANXA1	Annexin A1	27.2576	27.2802	27.2738	26.6179	26.602	26.6292	27.2094	27.2928	27.2609	23	23	23	70.2	70.2	70.2	38.714	0	284.55	1193300000	293	1.24367e-07	2.41534e-06	P04083;Q5T3N1;Q5T3N0	P04083	BM_CTRL		UCMD_CTRL	0.638365	0.0157898	0.654155
ANXA11	Annexin A11	23.85	23.8178	23.8348	23.2485	23.2693	23.3569	23.4731	23.4697	23.3983	13	13	13	29.7	29.7	29.7	51.242	0	95.027	106220000	75	1.11387e-05	4.74149e-05	P50995-2;P50995;H0Y6E1;E5RIN3;P27216;P27216-2	P50995-2;P50995	BM_CTRL	UCMD_BM	UCMD_CTRL	0.155107	0.386817	0.541924
ANXA2	Annexin A2	29.6496	29.6861	29.6903	29.4774	29.4743	29.4801	29.8285	29.8347	29.8529	30	30	30	76.4	76.4	76.4	38.604	0	323.31	7177500000	597	3.10818e-07	4.26359e-06	P07355;P07355-2;H0YN42;H0YMD0;H0YMU9;H0YM50;A6NMY6;H0YKS4;H0YNP5;H0YN28;H0YL33;H0YMM1;H0YKZ7;H0YLV6;H0YMT9;H0YKX9;H0YKL9;H0YMW4;H0YNA0;H0YN52;H0YKV8;H0YMD9;H0YNB8;H0YKN4;H0YLE2	P07355;P07355-2;H0YN42;H0YMD0;H0YMU9;H0YM50;A6NMY6;H0YKS4;H0YNP5	BM_CTRL	BM_UCMD	UCMD_CTRL	0.361469	-0.163288	0.19818
ANXA4	Annexin A4	23.1091	23.1329	23.2689	22.453	22.613	22.4825	23.1283	23.1359	23.1602	10	10	10	36.4	36.4	36.4	35.882	0	71.131	70017000	68	4.36173e-05	0.000133393	P09525;Q6P452;P09525-2;B4E1S2	P09525;Q6P452;P09525-2	BM_CTRL		UCMD_CTRL	0.623673	0.030504	0.654177
ANXA5	Annexin A5	28.5483	28.5229	28.4895	27.3031	27.2768	27.2176	28.2947	28.2949	28.2869	19	19	19	69.4	69.4	69.4	35.936	0	265.9	2475000000	335	9.16614e-09	4.81222e-07	P08758;D6RBL5;D6RBE9;E9PHT9;D6RCN3	P08758;D6RBL5;D6RBE9	BM_CTRL	UCMD_BM	UCMD_CTRL	1.0259	0.228263	1.25416
ANXA6	Annexin A6	25.7838	25.8118	25.7213	26.4711	26.4841	26.4664	25.5646	25.5521	25.5241	31	31	31	51.7	51.7	51.7	75.872	0	241.5	586200000	299	5.41308e-08	1.55011e-06	P08133;P08133-2;E5RK69;E7EMC6;E5RK63;E5RJF5;E5RI05;E5RFF0;E5RJR0;E5RIU8;H0YC77	P08133;P08133-2	CTRL_BM	UCMD_BM	CTRL_UCMD	-0.926854	0.225762	-0.701092
ANXA7	Annexin A7	23.1245	23.1376	23.0913	22.4269	22.4779	22.4842	22.7714	22.7777	22.6174	11	11	11	26.2	26.2	26.2	50.315	0	80.261	63855000	69	2.47701e-05	8.47308e-05	P20073-2;P20073	P20073-2;P20073	BM_CTRL	UCMD_BM	UCMD_CTRL	0.26082	0.393884	0.654704
AP2B1	AP-2 complex subunit beta	22.6333	22.4	22.3601	22.3623	22.3266	22.3826	22.161	NaN	21.9242	10	10	5	12.2	12.2	6	98.117	0	63.285	42426000	41	0.0309555	0.0368657	P63010-3;P63010;P63010-2;A0A087X253;A0A087WU93;A0A087WZQ6;A0A087WYD1	P63010-3;P63010;P63010-2;A0A087X253;A0A087WU93;A0A087WZQ6;A0A087WYD1		UCMD_BM		-0.309899	0.422131	0.112232
APEX1	DNA-(apurinic or apyrimidinic site) lyase	22.4632	22.5534	22.5074	NaN	22.1617	22.0989	22.0981	22.2332	22.2053	6	6	6	26.4	26.4	26.4	35.554	0	45.447	43442000	28	0.00110671	0.00185433	P27695;G3V5Q1;G3V3M6;A0A0C4DGK8;H7C4A8;G3V5M0;G3V359;G3V3C7;G3V5D9	P27695;G3V5Q1;G3V3M6;A0A0C4DGK8;H7C4A8;G3V5M0;G3V359;G3V3C7		UCMD_BM	UCMD_CTRL	0.0493908	0.328438	0.377828
APMAP	Adipocyte plasma membrane-associated protein	21.9533	21.9986	21.9562	22.2888	22.1806	22.2731	21.9846	21.754	21.8858	3	3	3	7.3	7.3	7.3	45.294	0	19.683	37206000	28	0.00241431	0.00370077	H0Y512;Q9HDC9-2;Q9HDC9	H0Y512;Q9HDC9-2;Q9HDC9	CTRL_BM		CTRL_UCMD	-0.370405	0.0916365	-0.278768
APRT	Adenine phosphoribosyltransferase	21.3974	21.3983	21.4717	21.3673	21.2873	21.0897	21.5564	21.5949	21.5854	5	5	5	37.2	37.2	37.2	16.323	0	45.726	23630000	29	0.0100826	0.0130433	H3BQF1;P07741-2;P07741;H3BSW3;H3BQZ9;H3BQB1	H3BQF1;P07741-2;P07741;H3BSW3;H3BQZ9;H3BQB1	BM_CTRL			0.326238	-0.156104	0.170135
ARCN1	Coatomer subunit delta	22.5687	22.5092	22.5628	22.4714	22.4472	22.4326	22.727	22.7135	22.7372	9	9	9	17.8	17.8	17.8	57.21	0	57.703	53932000	61	1.88522e-05	7.11192e-05	P48444;B0YIW6;Q6P1Q5;P48444-2;E9PK34	P48444;B0YIW6;Q6P1Q5	BM_CTRL	BM_UCMD	UCMD_CTRL	0.275444	-0.178785	0.0966584
ARF1	ADP-ribosylation factor 1	23.1885	23.2182	23.0893	22.9141	22.9195	22.8245	22.8393	22.8894	22.8472	6	3	2	39	15.2	10.5	23.346	0	21.533	71186000	52	0.000635014	0.00113653	F5H423;P84077;P61204;F5H0C7;P61204-2	F5H423;P84077;P61204;F5H0C7;P61204-2		UCMD_BM	UCMD_CTRL	-0.0278849	0.307577	0.279692
ARF4	ADP-ribosylation factor 4	23.9726	23.9823	23.9652	23.6439	23.698	23.7713	23.6724	23.548	23.6518	7	7	4	49.4	49.4	21.7	20.511	0	51.964	126440000	71	0.000491958	0.000911568	P18085;C9JPM4;C9JAK5;U3KQF2;F5H1V1;F5H6T5;F8WDB3	P18085;C9JPM4;C9JAK5		UCMD_BM	UCMD_CTRL	-0.080261	0.348298	0.268037
ARHGAP1	Rho GTPase-activating protein 1	22.6654	22.6507	22.6138	22.076	22.1587	22.1946	22.3362	22.3847	22.3253	7	7	7	19.1	19.1	19.1	50.435	0	46.923	47116000	43	2.12546e-05	7.69563e-05	Q07960;H0YE29;E9PNR6	Q07960;H0YE29	BM_CTRL	UCMD_BM	UCMD_CTRL	0.205015	0.294498	0.499513
ARHGDIA	Rho GDP-dissociation inhibitor 1	23.1541	23.1037	23.1485	22.7327	22.6445	22.6619	22.8474	22.8801	22.7552	4	4	4	33.3	33.3	33.3	14.814	0	31.638	67443000	31	7.50186e-05	0.000193027	J3KRE2;J3KTF8;J3QQX2;P52565;J3KS60;J3KRY1;P52565-2	J3KRE2;J3KTF8;J3QQX2;P52565;J3KS60;J3KRY1;P52565-2	BM_CTRL	UCMD_BM	UCMD_CTRL	0.148323	0.307079	0.455402
ARL6IP5	PRA1 family protein 3	NaN	22.1833	22.1572	22.6927	22.6308	22.5944	22.5426	22.5233	22.5061	3	3	3	20.7	20.7	20.7	21.614	0	23.666	48220000	25	6.59263e-05	0.000180581	O75915;F8WF90;C9JQU6;F8WF33	O75915;F8WF90;C9JQU6;F8WF33	CTRL_BM	BM_UCMD	CTRL_UCMD	-0.115795	-0.353768	-0.469563
ARPC2	Actin-related protein 2/3 complex subunit 2	22.99	22.9885	22.9297	22.8439	22.7517	22.8828	22.9052	22.8115	22.8302	7	7	7	21.3	21.3	21.3	34.333	0	42.665	66732000	38	0.0312877	0.0371476	O15144;C9JTV5;G5E9J0;H7C3F9;G5E9S7	O15144			UCMD_CTRL	0.0223633	0.120134	0.142497
ARPC3	Actin-related protein 2/3 complex subunit 3	22.2316	22.2193	22.1405	22.2751	22.1171	22.1454	22.4205	22.4514	22.4675	3	3	3	17.4	17.4	17.4	20.546	0	21.682	42979000	27	0.00225583	0.00350043	O15145;F8VR50;C9JZD1	O15145;F8VR50;C9JZD1	BM_CTRL	BM_UCMD		0.265743	-0.248904	0.0168388
ARPC4-TTLL3	Actin-related protein 2/3 complex subunit 4	24.1868	24.1993	24.0949	23.9586	23.909	23.9296	24.1815	24.1377	24.0872	5	5	5	27.6	27.6	27.6	21.058	0	37.17	150850000	60	0.00152287	0.0024727	F8WCF6;P59998;F8WDD7;A0A0A6YYG9;P59998-3;P59998-2;H7C0A3;R4GN08;P59998-4;F8WDW3;F8WE39	F8WCF6;P59998;F8WDD7;A0A0A6YYG9;P59998-3;P59998-2;H7C0A3	BM_CTRL		UCMD_CTRL	0.203437	0.0250981	0.228535
ATAD3A	ATPase family AAA domain-containing protein 3A	21.5942	21.5083	21.5072	22.002	21.9485	21.9394	22.0628	21.7863	NaN	6	6	6	11.1	11.1	11.1	66.217	0	44.493	29524000	29	0.00550386	0.00765438	Q9NVI7-2;Q9NVI7;H0Y2W2;Q9NVI7-3;Q5T2N8;Q5T9A4-3;Q5T9A4;Q5SV16;Q5T9A4-2	Q9NVI7-2;Q9NVI7;H0Y2W2;Q9NVI7-3;Q5T2N8;Q5T9A4-3;Q5T9A4		BM_UCMD	CTRL_UCMD	-0.0324014	-0.394018	-0.426419
ATL3	Atlastin-3	22.5152	22.3367	22.3924	22.5723	22.6011	22.506	22.8625	22.7203	22.7614	6	6	6	16.1	16.1	16.1	58.772	0	36.839	54290000	42	0.00250254	0.00379903	F5H6I7;Q6DD88;F5GWF8	F5H6I7;Q6DD88	BM_CTRL	BM_UCMD		0.222298	-0.365938	-0.14364
ATP2A2	Sarcoplasmic/endoplasmic reticulum calcium ATPase 2	22.6361	22.5169	22.5864	22.6817	22.8205	22.8982	22.3983	22.4278	22.3357	14	14	14	16.4	16.4	16.4	109.73	0	93.031	56548000	65	0.00182526	0.00292599	P16615-5;P16615-2;P16615-3;P16615;H7C5W9;P16615-4;O14983-2;O14983;O14983-3;Q93084-4;Q93084-2;Q93084-3;Q93084-7;Q93084;Q93084-6;Q93084-5;H3BVB2	P16615-5;P16615-2;P16615-3;P16615;H7C5W9;P16615-4	CTRL_BM		CTRL_UCMD	-0.415117	0.19285	-0.222266
ATP5A1	ATP synthase subunit alpha, mitochondrial	25.8797	25.8372	25.8662	26.2127	26.189	26.1893	26.0325	26.0191	26.0503	20	20	20	42.7	42.7	42.7	59.75	0	187.97	588180000	246	1.1698e-06	1.03799e-05	P25705;P25705-2;P25705-3;K7EK77;K7ENJ4;K7ERX7;K7EQH4;K7EJP1;K7ESA0	P25705;P25705-2;P25705-3	CTRL_BM	BM_UCMD	CTRL_UCMD	-0.16302	-0.172881	-0.335901
ATP5B	ATP synthase subunit beta, mitochondrial	25.8701	25.8079	25.8203	26.3157	26.2665	26.2899	26.2647	26.2939	26.2708	20	20	20	56	56	56	56.559	0	182.5	629400000	225	8.25372e-07	7.76097e-06	P06576;H0YH81;F8W079;F8W0P7;H0YI37	P06576;H0YH81;F8W079		BM_UCMD	CTRL_UCMD	-0.0143184	-0.443504	-0.457822
ATP5C1	ATP synthase subunit gamma, mitochondrial	22.5623	22.6652	22.5818	22.8864	22.8425	22.9274	22.7075	22.6992	22.6882	5	5	5	17.2	17.2	17.2	32.881	0	34.134	60043000	43	0.000392836	0.000747693	P36542-2;P36542	P36542-2;P36542	CTRL_BM		CTRL_UCMD	-0.187528	-0.0945272	-0.282055
ATP5D	ATP synthase subunit delta, mitochondrial	21.5351	21.5415	21.6336	21.3532	21.4718	21.4138	21.6242	21.596	21.7012	2	2	2	13.7	13.7	13.7	17.49	0	14.906	25969000	17	0.00681703	0.00927587	P30049	P30049	BM_CTRL		UCMD_CTRL	0.22741	-0.0703817	0.157028
ATP5J2-PTCD1	ATP synthase subunit f, mitochondrial	NaN	21.3679	21.3354	21.5043	21.3728	21.322	21.6881	21.5507	21.6591	2	2	2	44.4	44.4	44.4	5.9149	0	14.884	23898000	26	0.015843	0.0196505	C9JJT5;C9JU26;G3V325;P56134-4;P56134-3;P56134-2;P56134	C9JJT5;C9JU26;G3V325;P56134-4;P56134-3;P56134-2;P56134	BM_CTRL	BM_UCMD		0.232074	-0.282094	-0.0500203
ATP5L	ATP synthase subunit g, mitochondrial	21.8244	21.9517	21.7285	22.1192	22.1325	22.0916	22.1214	22.146	22.1247	3	3	3	43.4	43.4	43.4	8.4518	0	21.643	35949000	40	0.00256039	0.00387752	E9PN17;A0A3B3ITX4;O75964	E9PN17;A0A3B3ITX4;O75964		BM_UCMD	CTRL_UCMD	0.0162075	-0.292969	-0.276762
ATP5O	ATP synthase subunit O, mitochondrial	22.8308	22.8458	22.9159	23.2847	23.3551	23.3101	23.0338	23.1193	23.0349	6	6	6	35.2	35.2	35.2	23.277	0	42.231	77686000	51	4.61373e-05	0.000137756	P48047;A0A494C0K9;H7C0C1;H7C086;H7C068	P48047;A0A494C0K9;H7C0C1	CTRL_BM	BM_UCMD	CTRL_UCMD	-0.253702	-0.19858	-0.452282
BAG2	BAG family molecular chaperone regulator 2	21.211	21.2043	21.2379	21.3549	21.3663	21.3562	21.4927	21.4636	21.5311	3	3	3	13.3	13.3	13.3	23.772	0	19.458	22611000	20	1.60874e-05	6.17992e-05	O95816;O95816-2	O95816;O95816-2	BM_CTRL	BM_UCMD	CTRL_UCMD	0.136923	-0.278259	-0.141336
BANF1	Barrier-to-autointegration factor	21.3741	21.3909	21.2687	21.8197	21.7965	21.6427	21.9113	22.0318	21.7122	3	3	3	48.3	48.3	48.3	10.058	0	18.759	28079000	21	0.00291428	0.00437142	O75531	O75531		BM_UCMD	CTRL_UCMD	0.135981	-0.545488	-0.409506
BSG	Basigin	21.7641	21.863	21.7743	22.3732	22.3593	22.3416	21.796	21.9439	21.7367	4	4	4	27	27	27	20.542	0	28.409	37452000	27	0.0001024	0.000246228	A0A087WUV8;A0A087X2B5;P35613-3;P35613-4;P35613-2;P35613;R4GMX5;I3L192;R4GN83	A0A087WUV8;A0A087X2B5;P35613-3;P35613-4;P35613-2;P35613;R4GMX5;I3L192	CTRL_BM		CTRL_UCMD	-0.529903	-0.027033	-0.556936
BZW1	Basic leucine zipper and W2 domain-containing protein 1	21.7561	21.624	21.679	21.8456	21.8476	21.7037	21.9757	21.9121	NaN	6	6	5	14.7	14.7	12.7	40.538	0	35.214	30069000	25	0.0266744	0.0320093	Q7L1Q6-2;Q7L1Q6;Q7L1Q6-4;Q7L1Q6-3;C9IZ80;C9JFN4	Q7L1Q6-2;Q7L1Q6;Q7L1Q6-4;Q7L1Q6-3;C9IZ80		BM_UCMD		0.143729	-0.256864	-0.113135
C1QBP	Complement component 1 Q subcomponent-binding protein, mitochondrial	22.0467	21.9626	21.9721	22.1438	22.1485	22.1902	22.4301	22.3189	22.3982	4	4	4	19.1	19.1	19.1	31.362	0	28.82	39894000	41	0.000128319	0.000297208	Q07021;I3L3Q7;I3L3B0	Q07021;I3L3Q7;I3L3B0	BM_CTRL	BM_UCMD	CTRL_UCMD	0.222169	-0.388861	-0.166692
CALD1	Caldesmon	26.0669	26.1715	26.1546	25.9601	26.0052	26.0271	25.6794	25.7836	25.8419	17	17	17	34.6	34.6	34.6	61.212	0	138.8	576120000	183	0.000972698	0.00165621	Q05682-5;Q05682-4;E9PGZ1;E7EX44;Q05682-3;Q05682-6;Q05682-2;Q05682;C9J813;C9JEK3;REV__H0YH95;REV__H0YEF9;REV__E9PJZ7;REV__H0YHK3;REV__O75334-6;REV__O75334-5;REV__Q13136-2;REV__Q13136;REV__A0A2R8Y7R9;REV__O75334-2;REV__O75334-4;REV__G3V200;REV__O75334-3;REV__O75334	Q05682-5;Q05682-4;E9PGZ1;E7EX44;Q05682-3;Q05682-6;Q05682-2;Q05682;C9J813	CTRL_BM	UCMD_BM		-0.227878	0.361866	0.133988
CALM2	Calmodulin	26.478	26.5712	26.5723	25.8956	25.8882	25.8962	26.4397	26.4501	26.5235	7	7	7	39.6	39.6	39.6	16.837	0	86.85	713510000	84	2.26628e-06	1.69971e-05	P0DP25;P0DP24;P0DP23;H0Y7A7;E7ETZ0;E7EMB3;G3V361;Q96HY3;F8WBR5;M0QZ52;G3V479;G3V226;P27482	P0DP25;P0DP24;P0DP23;H0Y7A7;E7ETZ0;E7EMB3;G3V361;Q96HY3	BM_CTRL		UCMD_CTRL	0.578247	0.0695872	0.647834
CALR	Calreticulin	26.4945	26.534	26.6306	26.7796	26.8147	26.7993	26.2945	26.363	26.3451	12	12	12	36.2	36.2	36.2	48.141	0	126.7	866680000	218	5.74032e-05	0.000162171	P27797;K7EJB9;K7EL50	P27797;K7EJB9	CTRL_BM	UCMD_BM	CTRL_UCMD	-0.463448	0.219682	-0.243765
CALU	Calumenin	27.2429	27.2374	27.2875	26.9439	26.9423	26.9759	27.7048	27.7197	27.7043	21	21	5	63.2	63.2	13.7	37.106	0	198.8	1402100000	234	2.0414e-08	8.57386e-07	O43852;O43852-3;O43852-6;O43852-5;O43852-10;O43852-9;O43852-15;H0Y875;O43852-13;O43852-14;O43852-11;O43852-12	O43852;O43852-3;O43852-6;O43852-5;O43852-10;O43852-9;O43852-15	BM_CTRL	BM_UCMD	UCMD_CTRL	0.755501	-0.453509	0.301992
CANX	Calnexin	25.1929	25.2234	25.1815	25.5363	25.4996	25.4897	25.2861	25.2508	25.2578	17	17	17	29.9	29.9	29.9	67.567	0	127.08	363380000	150	5.37428e-06	2.84754e-05	P27824;P27824-2;P27824-3;D6RGY2;H0Y9Q7;D6RFL1;D6RAU8;D6RB85;D6RDP7;H0Y9H1;D6RAQ8;D6RHJ3;D6RD16	P27824;P27824-2;P27824-3	CTRL_BM	BM_UCMD	CTRL_UCMD	-0.243692	-0.0656056	-0.309298
CAP1	Adenylyl cyclase-associated protein 1	24.361	24.4021	24.4109	24.143	24.1643	24.1585	23.9507	24.0146	24.0518	11	11	11	28.2	28.2	28.2	51.901	0	70.674	164740000	76	2.55565e-05	8.58904e-05	Q01518;Q01518-2;Q5T0R7;Q5T0R6;Q5T0R5;Q5T0R4;Q5T0R3;Q5T0R2;Q5T0R1;Q5T0R9;Q5T0R8;Q5T0S3;B7Z385;A0A087X0J3;A0A087WZ15;E9PDI2;P40123-3;P40123-2;P40123	Q01518;Q01518-2	CTRL_BM	UCMD_BM	UCMD_CTRL	-0.148992	0.385194	0.236202
CAPG	Macrophage-capping protein	21.1483	20.9802	21.0896	20.587	20.5294	20.5886	21.3905	21.2696	21.1596	4	4	4	12.6	12.6	12.6	36.856	0	25.651	18007000	24	0.000141525	0.000325403	P40121-2;P40121;E7ENU9;H7C0X8;B8ZZL6	P40121-2;P40121;E7ENU9;H7C0X8	BM_CTRL		UCMD_CTRL	0.707722	-0.201946	0.505777
CAPN1	Calpain-1 catalytic subunit	22.8916	22.4552	23.2567	21.7835	22.0871	21.5383	22.2095	22.4437	22.3334	11	11	11	17.4	17.4	17.4	81.889	0	71.27	48873000	38	0.0117615	0.0150299	P07384;E9PRM1;E9PLX0;E9PJJ3;E9PLC9;E9PMC6;E9PJA6;E9PSA6;E9PQB3;E9PL37;E9PIA9	P07384			UCMD_CTRL	0.511539	0.572469	1.08401
CAPN2	Calpain-2 catalytic subunit	23.0295	22.9831	23.0414	22.6589	22.6575	22.6956	23.0177	22.9823	23.0159	11	11	11	19.1	19.1	19.1	79.994	0	70.625	66383000	44	3.60125e-06	2.2917e-05	P17655;P17655-2	P17655;P17655-2	BM_CTRL		UCMD_CTRL	0.334617	0.0128269	0.347444
CAPNS1	Calpain small subunit 1	22.471	22.6876	22.3886	22.3872	22.3601	22.4103	22.7634	22.8946	22.9861	5	5	5	23.4	23.4	23.4	29.44	0	43.529	54807000	39	0.00390431	0.00566755	K7ELJ7;A0A0C4DGQ5;P04632;K7EM73;K7EIV0;A0A075B7C0;U3KQE2;K7EKD8;U3KPR7;K7ES78;K7EMQ1;Q96L46	K7ELJ7;A0A0C4DGQ5;P04632;K7EM73;K7EIV0;A0A075B7C0;U3KQE2;K7EKD8	BM_CTRL	BM_UCMD		0.498235	-0.36293	0.135304
CAPZA1	F-actin-capping protein subunit alpha-1	23.5127	23.5242	23.5052	23.5392	23.5089	23.4827	23.7557	23.7312	23.6852	6	6	5	33.9	33.9	30.4	32.922	0	45.913	106990000	55	9.84156e-05	0.000240317	P52907	P52907	BM_CTRL	BM_UCMD		0.213877	-0.210274	0.00360304
CAPZA2	F-actin-capping protein subunit alpha-2	21.3397	21.3902	21.326	21.0354	21.0423	20.8694	21.365	21.3472	21.3917	5	4	4	24.5	21	21	32.949	0	29.392	21470000	30	0.000387202	0.00074145	P47755;C9JUG7;F8W9N7;A0A0D9SET8;P47755-2	P47755;C9JUG7;F8W9N7;A0A0D9SET8;P47755-2	BM_CTRL		UCMD_CTRL	0.383531	-0.0158509	0.367681
CAPZB	F-actin-capping protein subunit beta	23.6527	23.4319	23.5805	23.0161	23.1617	23.0988	23.2718	23.1673	23.1891	11	11	11	40.4	40.4	40.4	30.628	0	74.159	90854000	50	0.00126438	0.00208524	P47756-2;B1AK87;B1AK88;P47756;B1AK85	P47756-2;B1AK87;B1AK88;P47756;B1AK85		UCMD_BM	UCMD_CTRL	0.116677	0.347829	0.464507
CARS	Cysteine--tRNA ligase, cytoplasmic	21.5879	21.4529	21.3687	20.7529	20.8282	NaN	21.5719	21.5194	21.1419	7	7	7	11	11	11	84.277	0	46.451	20423000	30	0.0131745	0.0166816	B4DKY1;P49589-2;P49589;P49589-3	B4DKY1;P49589-2;P49589;P49589-3	BM_CTRL		UCMD_CTRL	0.632338	0.0492936	0.681632
CAT	Catalase	20.4301	20.552	20.412	20.4357	20.4972	20.4142	20.8165	20.8797	20.8885	3	3	3	6.3	6.3	6.3	59.755	0	20.686	13206000	25	0.000149366	0.000334556	P04040	P04040	BM_CTRL	BM_UCMD		0.412457	-0.395869	0.0165882
CAV1	Caveolin-1	25.8499	25.8994	25.9605	25.8101	25.7611	25.8285	26.1459	26.2323	26.1521	9	9	9	57.3	57.3	57.3	20.471	0	76.125	567340000	98	0.000165039	0.000359774	Q03135;E9PCT5;C9JKI3;Q03135-2;P56539	Q03135;E9PCT5;C9JKI3;Q03135-2	BM_CTRL	BM_UCMD		0.377127	-0.27333	0.103797
CBR1	Carbonyl reductase [NADPH] 1	22.7675	22.7511	22.8449	22.4784	22.4215	22.4554	23.0611	23.0072	23.0283	10	10	8	44	44	33.6	30.375	0	76.408	59822000	67	3.87071e-06	2.40049e-05	P16152;E9PQ63;A8MTM1;P16152-2	P16152;E9PQ63;A8MTM1;P16152-2	BM_CTRL	BM_UCMD	UCMD_CTRL	0.580415	-0.243954	0.336461
CCT2	T-complex protein 1 subunit beta	23.603	23.5323	23.4583	23.673	23.6844	23.6663	23.7522	23.8635	23.8428	12	12	12	29.5	29.5	29.5	57.488	0	88.852	114490000	83	0.00190875	0.00302899	P78371;F8VQ14;F5GWF6;P78371-2	P78371;F8VQ14;F5GWF6;P78371-2	BM_CTRL	BM_UCMD	CTRL_UCMD	0.145718	-0.287895	-0.142177
CCT4	T-complex protein 1 subunit delta	23.5254	23.5596	23.5284	23.7389	23.61	23.68	23.6407	23.6503	23.6672	13	13	13	29.1	29.1	29.1	57.924	0	88.59	110160000	90	0.0109695	0.0141036	P50991;P50991-2	P50991;P50991-2		BM_UCMD	CTRL_UCMD	-0.0244858	-0.114892	-0.139378
CCT6A	T-complex protein 1 subunit zeta	23.4067	23.4511	23.3994	23.4689	23.5147	23.5627	23.4525	23.4903	23.4475	12	12	8	26.6	26.6	19.4	58.024	0	85.455	98687000	77	0.0379632	0.0445379	P40227;P40227-2;J3KRI6	P40227;P40227-2			CTRL_UCMD	-0.0523815	-0.0443121	-0.0966936
CCT8	T-complex protein 1 subunit theta	23.8939	23.8394	23.9143	23.9125	23.9508	23.9268	23.8511	23.8447	23.8688	13	13	13	29.6	29.6	29.6	59.62	0	91.025	133270000	81	0.0324697	0.038451	P50990;P50990-2;P50990-3;H7C4C8;H7C2U0	P50990;P50990-2;P50990-3	CTRL_BM			-0.0752173	0.0279758	-0.0472415
CD109	CD109 antigen	NaN	20.477	20.626	20.5797	20.3311	20.2998	21.1276	21.0885	21.1205	3	3	3	5.6	5.6	5.6	74.41	0	18.451	13673000	17	0.00117632	0.00196054	Q6YHK3-3;Q6YHK3-4;Q6YHK3;Q6YHK3-2	Q6YHK3-3;Q6YHK3-4;Q6YHK3;Q6YHK3-2	BM_CTRL	BM_UCMD		0.703232	-0.558877	0.144354
CD248	Endosialin	22.8318	22.7527	22.8143	22.4301	22.4869	22.5936	22.9766	23.0089	23.0271	6	6	6	8.1	8.1	8.1	80.858	0	40.402	60884000	46	0.000100439	0.000243371	Q9HCU0	Q9HCU0	BM_CTRL	BM_UCMD	UCMD_CTRL	0.499217	-0.204354	0.294863
CD44	CD44 antigen	24.7013	24.6927	24.7269	23.9141	23.9522	24.0618	24.4235	24.5929	24.601	6	6	6	29.1	29.1	29.1	22.683	0	41.012	194140000	58	4.52338e-05	0.000136351	H0YD13;P16070-18;P16070-12;P16070-14;P16070-13;P16070-11;P16070-10;P16070-16;P16070-8;P16070-17;P16070-6;P16070-4;P16070-3;P16070-7;P16070-5;P16070;H0Y2P0;H0YDW7;H0YCV9;H0Y5E4;P16070-15;P16070-9;E9PKC6;H0YDX6;Q86UZ1;H0YE40;H0YD17;P16070-19;J3KN83	H0YD13;P16070-18;P16070-12;P16070-14;P16070-13;P16070-11;P16070-10;P16070-16;P16070-8;P16070-17;P16070-6;P16070-4;P16070-3;P16070-7;P16070-5;P16070;H0Y2P0;H0YDW7;H0YCV9;H0Y5E4;P16070-15;P16070-9;E9PKC6;H0YDX6	BM_CTRL		UCMD_CTRL	0.564021	0.165617	0.729638
CDC42	Cell division control protein 42 homolog	22.618	22.6105	22.6191	23.2057	23.2206	23.1305	23.0794	23.0188	23.061	6	5	5	38.2	32.5	32.5	21.258	0	42.926	70913000	67	1.86116e-06	1.45701e-05	P60953;Q5JYX0;P60953-1;A0A494C1M1;A0A494BZX6;A0A3B3IRV0	P60953;Q5JYX0;P60953-1;A0A494C1M1;A0A494BZX6	CTRL_BM	BM_UCMD	CTRL_UCMD	-0.132847	-0.437417	-0.570264
CFL1	Cofilin-1	26.7379	26.6472	26.6634	26.3409	26.3428	26.3396	26.4158	26.3738	26.3777	11	11	9	64.5	64.5	47.6	18.502	0	113.03	808570000	138	2.0312e-05	7.472e-05	P23528;G3V1A4;E9PP50;E9PK25;E9PQB7;E9PLJ3;E9PS23	P23528;G3V1A4;E9PP50;E9PK25;E9PQB7;E9PLJ3;E9PS23		UCMD_BM	UCMD_CTRL	0.0481242	0.294152	0.342276
CKAP4	Cytoskeleton-associated protein 4	25.9993	26.0124	25.9892	26.5472	26.5912	26.5609	26.2734	26.3205	26.2942	26	26	26	49.3	49.3	49.3	66.022	0	236.72	720330000	318	1.22474e-07	2.41534e-06	Q07065	Q07065	CTRL_BM	BM_UCMD	CTRL_UCMD	-0.270389	-0.295831	-0.566219
CKB	Creatine kinase B-type	23.1505	23.0828	23.0438	23.3953	23.3123	23.2519	23.7272	23.6527	23.6974	6	6	6	18.6	18.6	18.6	42.644	0	45.355	89629000	48	3.72148e-05	0.000116643	P12277;G3V4N7;G3V461;H0YJG0	P12277;G3V4N7	BM_CTRL	BM_UCMD	CTRL_UCMD	0.371724	-0.599715	-0.227992
CLIC1	Chloride intracellular channel protein 1	24.8925	24.9236	24.9244	24.674	24.714	24.7216	24.9461	25.0017	24.941	9	9	9	44.4	44.4	44.4	26.922	0	71.041	259190000	94	4.60235e-05	0.000137756	O00299	O00299	BM_CTRL		UCMD_CTRL	0.259846	-0.0496201	0.210226
CLIC4	Chloride intracellular channel protein 4	23.9301	23.9999	24.0352	23.4561	23.4935	23.4795	23.7695	23.6965	23.7849	11	11	11	48.6	48.6	48.6	28.772	0	84.538	121980000	97	1.94699e-05	7.26e-05	Q9Y696	Q9Y696	BM_CTRL	UCMD_BM	UCMD_CTRL	0.274363	0.238246	0.512609
CLTC	Clathrin heavy chain	26.187	26.1849	26.1772	26.2192	26.1793	26.1975	26.0662	26.0444	26.0412	50	50	50	34.5	34.5	34.5	192.06	0	323.31	641050000	420	2.66048e-05	8.86826e-05	A0A087WVQ6;Q00610-2;Q00610;J3KS13;A0A087WX41;P53675-2;P53675;K7EJJ5;J3KSQ2;J3KRF5;J3QL20;F5H5N6	A0A087WVQ6;Q00610-2;Q00610	CTRL_BM	UCMD_BM		-0.148116	0.132397	-0.0157194
CNN2	Calponin	22.8841	22.8373	22.8268	22.2934	22.4267	22.4249	22.4742	22.4279	NaN	5	5	4	35.8	35.8	29.6	19.757	0	35.358	51333000	26	0.000284144	0.000559408	A0A087X271;H3BVI6;B4DDF4;B4DUT8;Q99439;K7ES69;Q99439-2;A0A087X1X5	A0A087X271;H3BVI6;B4DDF4;B4DUT8;Q99439;K7ES69;Q99439-2		UCMD_BM	UCMD_CTRL	0.0682329	0.39838	0.466613
CNPY2	Protein canopy homolog 2	21.5502	21.4157	21.5747	21.5265	21.6784	21.5554	22.356	22.2389	22.2311	7	6	0	33.1	29.7	0	29.224	0	43.48	30863000	29	3.98542e-05	0.000123079	F8W031;F8VXJ7;F8W1K5;F8VP03;H0YIH9;F8W1U5;Q9Y2B0-2	F8W031;F8VXJ7;F8W1K5	BM_CTRL	BM_UCMD		0.688191	-0.761266	-0.0730749
COL12A1	Collagen alpha-1(XII) chain	25.0272	25.0028	25.0655	24.5375	24.6219	24.5698	25.4766	25.506	25.5043	51	51	51	21.5	21.5	21.5	333.2	0	323.31	286160000	264	1.13966e-07	2.41534e-06	D6RGG3;Q99715;Q99715-4;A0A087X0A8;Q99715-2;H0Y5N9;H0Y4P7;H0Y991	D6RGG3;Q99715;Q99715-4	BM_CTRL	BM_UCMD	UCMD_CTRL	0.918876	-0.463632	0.455245
COL1A1	Collagen alpha-1(I) chain	26.6826	26.7157	26.6791	26.3687	26.4463	26.3881	26.62	26.6527	26.648	34	34	34	32.3	32.3	32.3	138.94	0	319.21	865420000	329	3.10682e-05	0.000100892	P02452;I3L3H7;CON__Q862S4;P02458;P02458-1	P02452	BM_CTRL		UCMD_CTRL	0.238894	0.0522558	0.29115
COL1A2	Collagen alpha-2(I) chain	25.5282	25.4947	25.4784	25.412	25.4721	25.4368	25.6675	25.7174	25.7167	34	34	34	38.4	38.4	38.4	129.15	0	253.7	420180000	254	6.83401e-05	0.000183993	A0A087WTA8;P08123	A0A087WTA8;P08123	BM_CTRL	BM_UCMD		0.260211	-0.200139	0.0600716
COL6A1	Collagen alpha-1(VI) chain	24.0968	24.1296	24.1279	24.5922	24.5661	24.6089	24.3303	24.3647	24.3357	11	11	11	15.4	15.4	15.4	108.34	0	92.756	184210000	108	3.21304e-07	4.26359e-06	A0A087X0S5;P12109	A0A087X0S5;P12109	CTRL_BM	BM_UCMD	CTRL_UCMD	-0.245528	-0.225467	-0.470995
COL6A2	Collagen alpha-2(VI) chain	22.2978	21.9878	22.1456	23.0139	23.0339	22.9332	22.6974	22.7044	22.5743	9	9	9	11.1	11.1	11.1	108.58	0	90.482	56787000	42	0.00016981	0.000368897	P12110;P12110-3;P12110-2;C9JH44;H7C0M5	P12110;P12110-3;P12110-2	CTRL_BM	BM_UCMD	CTRL_UCMD	-0.334394	-0.510649	-0.845043
COL6A3	Collagen alpha-3(VI) chain	23.3803	23.3173	23.3669	24.0552	24.0748	24.0204	24.4173	24.3566	24.3972	35	35	35	16.1	16.1	16.1	321.35	0	221.52	135680000	161	3.79806e-08	1.13942e-06	P12111-2;P12111;E7ENL6;P12111-4;P12111-5;P12111-3;C9JNG9;I3L392	P12111-2;P12111;E7ENL6;P12111-4;P12111-5;P12111-3	BM_CTRL	BM_UCMD	CTRL_UCMD	0.340279	-1.0355	-0.695222
COLGALT1	Procollagen galactosyltransferase 1	22.4295	22.4159	22.374	22.3176	22.3275	22.3166	22.1155	21.9466	22.2046	10	10	10	16.2	16.2	16.2	71.635	0	68.622	44917000	57	0.00605466	0.00831032	Q8NBJ5;M0QX72;M0QYH0	Q8NBJ5	CTRL_BM	UCMD_BM		-0.227745	0.31383	0.0860844
COMT	Catechol O-methyltransferase	23.2171	23.1202	22.9279	23.4395	23.4744	23.3838	23.9843	23.8806	23.8335	6	6	6	44.3	44.3	44.3	24.449	0	48.835	98621000	57	0.000179292	0.000383795	P21964-2;P21964;E7EMS6;E7EUU8;F8WBW9;H7BZ45	P21964-2;P21964;E7EMS6;E7EUU8	BM_CTRL	BM_UCMD	CTRL_UCMD	0.467802	-0.807501	-0.339698
COPA	Coatomer subunit alpha	23.6056	23.6181	23.6434	23.396	23.375	23.4086	23.4331	23.4294	23.3101	17	17	17	16.9	16.9	16.9	136.11	0	115.59	101350000	88	0.000853553	0.00147326	A0A3B3IS84;P53621;P53621-2;A0A3B3ISC6;A0A3B3IT15;A0A3B3ITV3;A0A3B3ISK1;A0A3B3IU89;A0A3B3ITI7;A0A3B3IU78	A0A3B3IS84;P53621;P53621-2;A0A3B3ISC6;A0A3B3IT15;A0A3B3ITV3		UCMD_BM	UCMD_CTRL	-0.0012794	0.230465	0.229186
COPB1	Coatomer subunit beta	21.7999	21.8769	21.8278	21.6695	21.8035	21.7022	21.9979	22.0026	21.9767	12	12	12	17.2	17.2	17.2	107.14	0	80.962	32640000	48	0.00127416	0.00209588	P53618;E9PP73;E9PP63;E9PKQ1	P53618;E9PP73	BM_CTRL	BM_UCMD		0.266242	-0.157225	0.109016
COPB2	Coatomer subunit beta	23.4253	23.2893	23.2778	23.1007	23.056	23.0928	23.1921	23.1367	23.1537	12	12	12	16.3	16.3	16.3	99.045	0	87.085	82102000	71	0.00299842	0.00446645	P35606-2;P35606;D6RBZ7;D6RCL6;D6RBG7;D6RBT6;D6R997;H0YAC7;H0Y938	P35606-2;P35606		UCMD_BM	UCMD_CTRL	0.0777221	0.171351	0.249074
COPG1	Coatomer subunit gamma-1	22.4255	22.375	22.3522	22.0542	22.0492	22.0389	22.161	22.2774	22.2119	10	10	10	13.6	13.6	13.6	97.717	0	64.936	42507000	49	0.000159025	0.000351529	Q9Y678;Q9UBF2-2;Q9UBF2;H0Y8X7	Q9Y678	BM_CTRL	UCMD_BM	UCMD_CTRL	0.170107	0.167005	0.337112
CORO1C	Coronin-1C	23.7702	23.5563	23.5777	23.5372	23.4476	23.5241	23.2377	23.2676	23.2108	11	11	11	31	31	31	53.248	0	71.407	100510000	73	0.00183673	0.0029369	Q9ULV4;Q9ULV4-2;Q9ULV4-3;B4E3S0;H0YHL7;F8W1H8;F8VUX3;F8VSA4;F8VRE9;F8VTT6;F8VVB7;F8VV53;J3QLV6;J3KSS5;Q6QEF8-4;Q6QEF8-3;Q6QEF8-2;Q6QEF8-5;Q6QEF8	Q9ULV4;Q9ULV4-2;Q9ULV4-3;B4E3S0	CTRL_BM	UCMD_BM		-0.264618	0.3991	0.134482
COTL1	Coactosin-like protein	22.1421	22.3102	22.2938	21.4316	21.454	21.7773	21.5108	NaN	21.6042	4	4	4	30.3	30.3	30.3	15.945	0	25.395	30778000	32	0.00290325	0.00436527	Q14019;H3BT58	Q14019;H3BT58		UCMD_BM	UCMD_CTRL	-0.0048965	0.692405	0.687508
COX4I1	Cytochrome c oxidase subunit 4 isoform 1, mitochondrial	21.6575	21.6644	21.6989	21.904	22.0757	21.957	22.0099	21.9549	22.039	2	2	2	13	13	13	19.576	0	13.936	32970000	25	0.000750681	0.0013163	P13073;H3BNI5;Q86WV2;H3BN72;H3BNV9	P13073;H3BNI5;Q86WV2;H3BN72;H3BNV9		BM_UCMD	CTRL_UCMD	0.0209887	-0.327973	-0.306984
CPNE1	Copine-1	21.5577	21.4936	21.5378	21.3386	21.3171	21.3543	21.156	21.2005	21.1596	4	4	4	7.7	7.7	7.7	58.634	0	27.188	23486000	32	8.95267e-06	4.07711e-05	F2Z2V0;B0QZ18;Q99829;Q5JX45;E7ENH5;A6PVH9;Q5JX56;Q5JX58;H0Y524;Q5JX59;Q5JX61;Q5JX60;Q5JX44;Q5JX52;Q5JX54;Q5JX57;E7EV27;Q5JX55	F2Z2V0;B0QZ18;Q99829;Q5JX45;E7ENH5;A6PVH9;Q5JX56;Q5JX58;H0Y524;Q5JX59;Q5JX61;Q5JX60;Q5JX44;Q5JX52	CTRL_BM	UCMD_BM	UCMD_CTRL	-0.164572	0.357773	0.193201
CPNE3	Copine-3	21.3034	21.438	21.374	21.6079	21.5855	21.6522	21.4777	21.4259	21.4213	3	3	3	6.3	6.3	6.3	60.13	0	20.431	24784000	19	0.00190183	0.00302564	O75131;E7ENV7;Q86YQ8-2;Q9HCH3-2;Q96FN4-2;Q96FN4;Q8IYJ1;Q96A23;O95741;Q9UBL6-2;Q86YQ8;Q96A23-2;Q9HCH3;O95741-2;Q9UBL6	O75131	CTRL_BM		CTRL_UCMD	-0.173606	-0.0690145	-0.242621
CRTAP	Cartilage-associated protein	22.8185	22.8687	22.9857	22.8763	22.8304	22.8644	23.0952	23.0878	23.0556	8	8	8	22.3	22.3	22.3	41.432	0	48.83	69178000	59	0.00429371	0.00610618	C9JP16;O75718	C9JP16;O75718	BM_CTRL	BM_UCMD		0.222471	-0.186956	0.035515
CRYAB	Alpha-crystallin B chain	23.6722	23.6442	23.6991	24.0031	24.1088	24.127	23.418	23.5452	23.3542	8	8	8	56.9	56.9	56.9	20.03	0	53.176	125520000	66	8.81872e-05	0.000218732	E9PR44;P02511;E9PJL7;E9PRA8;A0A024R3B9;E9PNH7;E9PS12;E9PRS4	E9PR44;P02511;E9PJL7;E9PRA8;A0A024R3B9;E9PNH7	CTRL_BM	UCMD_BM	CTRL_UCMD	-0.639326	0.230675	-0.408651
CS	Citrate synthase	23.1188	23.1579	23.1113	23.5473	23.5058	23.4712	23.2714	23.192	23.1128	10	10	9	23	23	21	50.431	0	68.939	89226000	69	0.000254483	0.000508967	B4DJV2;O75390;A0A0C4DGI3;H0YIC4;F8VPF9;F8VPA1;F8VTT8;F8W1S4;F8W4S1;H0YH82;F8W642;F8VZK9;F8VX07;F8VRP1;F8VX68;F8VWQ5;F8VRI6;F8VR34;F8W0J2;F8VU34	B4DJV2;O75390;A0A0C4DGI3;H0YIC4	CTRL_BM		CTRL_UCMD	-0.314916	-0.0640409	-0.378957
CSPG4	Chondroitin sulfate proteoglycan 4	20.843	20.843	20.8826	21.368	21.404	21.396	20.9503	20.9241	20.8097	7	7	7	3.6	3.6	3.6	250.53	0	46.538	19313000	29	1.34955e-05	5.43892e-05	Q6UVK1	Q6UVK1	CTRL_BM		CTRL_UCMD	-0.493435	-0.0396591	-0.533095
CSRP1	Cysteine and glycine-rich protein 1	23.0824	23.0256	23.0571	23.0347	22.9584	22.9838	22.6049	22.5806	22.5344	8	8	8	55.4	55.4	55.4	20.567	0	58.276	68658000	47	5.08916e-06	2.74941e-05	P21291;E9PS42;E9PND2;E9PP21	P21291;E9PS42;E9PND2;E9PP21	CTRL_BM	UCMD_BM		-0.419054	0.481625	0.0625705
CSTB	Cystatin-B	23.0467	23.2721	23.1415	22.0196	21.9127	22.1058	22.7841	22.7696	22.7753	2	2	2	24.5	24.5	24.5	11.139	0	17.331	59115000	18	9.88911e-06	4.31912e-05	P04080;A0A1W2PS52	P04080;A0A1W2PS52	BM_CTRL	UCMD_BM	UCMD_CTRL	0.76149	0.380058	1.14155
CTNNA1	Catenin alpha-1	NaN	21.2289	21.0441	21.6728	21.7593	21.8386	21.5501	21.529	21.6712	8	8	7	10.5	10.5	9.4	92.721	0	57.977	24339000	24	0.00196797	0.00310732	G3XAM7;P35221;P35221-2;P35221-3;E5RFM3;E5RJL0;E5RIE0;E5RHV7;E5RGY6;E5RG03;E5RIB1;E5RJZ2;E5RIT8;H0YBB8;A0A0A0MRI5;P26232-4;P26232-6	G3XAM7;P35221;P35221-2;P35221-3		BM_UCMD	CTRL_UCMD	-0.173681	-0.445349	-0.61903
CTSA	Carboxypeptidase	21.6343	21.6255	21.6116	20.7829	20.9908	20.851	NaN	21.0947	21.1985	3	3	3	7.7	7.7	7.7	54.255	0	20.746	20696000	18	0.000179714	0.000383795	X6R5C5;X6R8A1;P10619-2;P10619;Q5JZH0	X6R5C5;X6R8A1;P10619-2;P10619	BM_CTRL	UCMD_BM	UCMD_CTRL	0.270019	0.476297	0.746315
CTSB	Cathepsin B	24.9308	24.8919	25.0233	24.8116	24.7582	24.7289	25.1875	25.147	25.1281	8	8	8	31.3	31.3	31.3	37.821	0	70.607	274930000	79	0.00021765	0.000448102	P07858;E9PKQ7;E9PNL5;E9PHZ5;E9PLY3;E9PSG5;E9PQM1;E9PR54;E9PJ67;E9PCB3;R4GMQ5;E9PS78	P07858	BM_CTRL	BM_UCMD	UCMD_CTRL	0.387773	-0.204688	0.183085
CTSD	Cathepsin D	24.5436	24.6129	24.5795	24.7742	24.7153	24.736	24.8512	24.9029	24.8983	11	11	11	30.9	30.9	30.9	43.688	0	82.294	235650000	114	6.35645e-05	0.000175786	A0A1B0GW44;A0A1B0GVD5;A0A1B0GWE8;P07339;A0A1B0GV23;A0A1B0GVP3;A0A1B0GU92;A0A1B0GU03;H7C469;C9JH19;H7C1V0;F8WD96;F8W787;A0A1B0GVF1;A0A1B0GV01	A0A1B0GW44;A0A1B0GVD5;A0A1B0GWE8;P07339;A0A1B0GV23;A0A1B0GVP3;A0A1B0GU92;A0A1B0GU03;H7C469;C9JH19	BM_CTRL	BM_UCMD	CTRL_UCMD	0.142282	-0.305378	-0.163096
CYB5R3	NADH-cytochrome b5 reductase 3	25.3647	25.4222	25.4162	25.5241	25.4802	25.4441	25.3731	25.3809	25.3691	10	10	10	47.5	47.5	47.5	31.628	0	101.29	383890000	122	0.0100822	0.0130433	P00387-2;P00387;P00387-3;B1AHF3	P00387-2;P00387;P00387-3;B1AHF3	CTRL_BM		CTRL_UCMD	-0.108796	0.0268882	-0.0819079
CYCS	Cytochrome c	22.712	22.6361	22.7403	23.1687	23.2186	23.2554	23.1748	23.2831	23.2316	4	4	4	43.6	43.6	43.6	11.333	0	26.307	74053000	27	2.00187e-05	7.41868e-05	C9JFR7;P99999;CON__P62894	C9JFR7;P99999		BM_UCMD	CTRL_UCMD	0.0158407	-0.53371	-0.517869
DAD1	Dolichyl-diphosphooligosaccharide--protein glycosyltransferase subunit DAD1	22.1639	22.1044	22.1382	22.5562	22.4677	22.5039	22.0746	22.0533	22.0893	2	2	2	33.8	33.8	33.8	7.2883	0	15.544	43599000	26	6.58973e-06	3.29487e-05	F5H895;A0A0B4J239;F5GXX5;P61803	F5H895;A0A0B4J239;F5GXX5;P61803	CTRL_BM		CTRL_UCMD	-0.437249	0.0632299	-0.374019
DARS	Aspartate--tRNA ligase, cytoplasmic	22.9645	22.9826	22.9887	22.7782	22.7389	22.7488	22.8067	22.8508	22.8433	15	15	15	32.3	32.3	32.3	57.136	0	107.54	65656000	66	2.33932e-05	8.18763e-05	P14868;P14868-2;C9J7S3;C9JLC1;H7BZ35;C9JQM9;H7C278	P14868;P14868-2	BM_CTRL	UCMD_BM	UCMD_CTRL	0.0783316	0.144908	0.22324
DCTN2	Dynactin subunit 2	21.5992	21.5247	21.5501	21.7702	21.9382	21.8951	22.1117	22.0756	21.9092	8	8	8	24.7	24.7	24.7	44.23	0	53.323	31691000	39	0.00120603	0.00199948	Q13561;Q13561-3;Q13561-2;F8W1I6;F8VW18;H0YI98;F8VRV7;H0YHL1;F8VX93;F8W0U6	Q13561;Q13561-3;Q13561-2;F8W1I6;F8VW18;H0YI98		BM_UCMD	CTRL_UCMD	0.16525	-0.476495	-0.311245
DDOST	Dolichyl-diphosphooligosaccharide--protein glycosyltransferase 48 kDa subunit	23.5727	23.6111	23.6221	24.2914	24.221	24.2359	23.9653	23.8511	23.851	7	7	7	18.7	18.7	18.7	48.799	0	50.27	138650000	74	7.84579e-06	3.68385e-05	A0A0C4DGS1;P39656;P39656-3;P39656-2;U3KQ84	A0A0C4DGS1;P39656;P39656-3;P39656-2;U3KQ84	CTRL_BM	BM_UCMD	CTRL_UCMD	-0.359605	-0.288026	-0.647631
DDX1	ATP-dependent RNA helicase DDX1	22.0101	22.0261	21.9519	22.5815	22.5732	22.5709	22.1762	22.0884	22.2005	12	12	12	21.2	21.2	21.2	73.915	0	76.809	44605000	67	6.23694e-06	3.16506e-05	F1T0B3;A0A087X2G1;Q92499-3;Q92499;Q92499-2	F1T0B3;A0A087X2G1;Q92499-3;Q92499;Q92499-2	CTRL_BM	BM_UCMD	CTRL_UCMD	-0.419376	-0.159447	-0.578823
DDX17	Probable ATP-dependent RNA helicase DDX17	22.1067	21.97	21.9921	22.52	22.6263	22.7092	21.7918	21.8646	21.9973	15	9	9	21.9	13	13	80.253	0	62.649	43396000	45	0.000144066	0.000327659	A0A1X7SBZ2;A0A1W2PQ51;Q92841-1;Q92841-3;Q92841;Q92841-2;A0A0U1RQJ0	A0A1X7SBZ2;A0A1W2PQ51;Q92841-1;Q92841-3;Q92841;Q92841-2	CTRL_BM		CTRL_UCMD	-0.733481	0.137097	-0.596384
DDX39B	Spliceosome RNA helicase DDX39B	23.4477	23.4429	23.4278	24.0056	24.0145	23.9916	23.674	23.688	23.6632	12	12	12	35.7	35.7	35.7	48.991	0	80.974	119330000	99	4.39806e-09	3.46347e-07	Q13838;Q13838-2;Q5STU3;A0A0G2JJZ9;O00148;F6WLT2;F6S4E6;A0A0A0MT12;F6TRA5;A0A140T9X3;O00148-2;A0A140T9X9;F6QYI9;A0A0G2JJL7;H0Y400;A0A140T996;F6R6M7;F6UJC5;A0A140TA18;O00148-3;K7EN69;A0A140T9L4;A0A140T973;A0A140T9K1;K7EPJ3;K7EQN7;K7ENP6;A0A0G2JHN7;K7EL56;K7EIL8;F6U6E2;F6S2B7;F6SXL5;A0A140T9K2;A0A140T9N3;H0YCC6;A0A0D9SEM9	Q13838;Q13838-2;Q5STU3;A0A0G2JJZ9;O00148;F6WLT2;F6S4E6;A0A0A0MT12;F6TRA5;A0A140T9X3;O00148-2	CTRL_BM	BM_UCMD	CTRL_UCMD	-0.328828	-0.235611	-0.564439
DDX3X	ATP-dependent RNA helicase DDX3X	22.5014	22.4339	22.5385	22.8886	22.8999	22.8034	22.5337	22.5618	22.6184	11	10	10	29.5	27.2	27.2	52.797	0	67.195	56346000	70	0.000223255	0.000456659	A0A2R8YDT5;A0A2R8Y7T2;A0A2R8Y5G6;A0A0D9SFB3;A0A2R8YF78;A0A2R8YCW1;A0A0D9SG12;A0A2R8YFR4;A0A2U3TZJ9;A0A2R8YFS5;A0A2R8Y4A4;A0A2R8Y645;A0A0D9SF53;O00571-2;O00571;F6S8Q4;O15523-2;O15523;A0A2R8YDH3;A0A0J9YVQ7;A0A087WVZ1;D6RCM4;O15523-3;Q9NQI0-3;Q9NQI0-2;Q9NQI0-4;Q9NQI0	A0A2R8YDT5;A0A2R8Y7T2;A0A2R8Y5G6;A0A0D9SFB3;A0A2R8YF78;A0A2R8YCW1;A0A0D9SG12;A0A2R8YFR4;A0A2U3TZJ9;A0A2R8YFS5;A0A2R8Y4A4;A0A2R8Y645;A0A0D9SF53;O00571-2;O00571;F6S8Q4;O15523-2;O15523;A0A2R8YDH3	CTRL_BM		CTRL_UCMD	-0.292874	-0.0798172	-0.372691
DDX5	Probable ATP-dependent RNA helicase DDX5	22.9938	22.9663	22.9231	23.779	23.8076	23.8793	23.0323	23.0299	23.0068	16	16	10	30.5	30.5	19.9	69.086	0	103.42	91441000	71	2.10517e-07	3.31564e-06	J3KTA4;P17844;P17844-2;J3KRZ1;J3QRQ7;J3QSF1;J3QRN5;X6RLV5;J3QR02;J3KRX8;J3KTQ4	J3KTA4;P17844;P17844-2	CTRL_BM		CTRL_UCMD	-0.799541	-0.0616861	-0.861227
DECR1	2,4-dienoyl-CoA reductase, mitochondrial	21.5957	21.5957	21.4379	21.5866	21.5016	21.565	21.8567	21.7486	21.7518	5	5	5	14.4	14.4	14.4	34.994	0	31.79	27377000	32	0.00772162	0.0103503	Q16698-2;Q16698;E5RJG7;E5RFV2;E5RID6;E5RJD2	Q16698-2;Q16698;E5RJG7;E5RFV2	BM_CTRL	BM_UCMD		0.235066	-0.241587	-0.00652179
DES	Desmin	26.524	26.5085	26.4739	27.5362	27.5389	27.5515	26.0708	26.1056	26.2632	32	26	26	65.5	57.2	57.2	53.535	0	323.31	1090400000	276	3.53054e-07	4.44848e-06	P17661	P17661	CTRL_BM	UCMD_BM	CTRL_UCMD	-1.39323	0.353295	-1.03993
DHX15	Pre-mRNA-splicing factor ATP-dependent RNA helicase DHX15	20.7633	20.7391	20.6556	21.3771	21.4871	21.3369	20.8062	20.8551	20.8921	3	3	3	3.4	3.4	3.4	90.932	0	18.866	18557000	27	2.09557e-05	7.63128e-05	O43143	O43143	CTRL_BM		CTRL_UCMD	-0.550212	-0.131495	-0.681707
DHX9	ATP-dependent RNA helicase A	23.6086	23.6064	23.6753	24.1567	24.0914	24.1249	23.7198	23.6518	23.629	19	19	19	18.6	18.6	18.6	140.96	0	133.29	129760000	116	8.99552e-06	4.07711e-05	Q08211;Q08211-2	Q08211	CTRL_BM		CTRL_UCMD	-0.457195	-0.0369285	-0.494123
DLST	Dihydrolipoyllysine-residue succinyltransferase component of 2-oxoglutarate dehydrogenase complex, mitochondrial	22.7759	22.8004	22.7684	22.6841	22.624	22.735	22.9288	22.97	22.8954	5	5	5	11.5	11.5	11.5	48.755	0	35.044	61422000	45	0.000751622	0.0013163	P36957;P36957-2;Q86SW4;H0YJF9;G3V5M3;G3V3F0	P36957;P36957-2	BM_CTRL	BM_UCMD	UCMD_CTRL	0.249977	-0.150091	0.0998857
DPYSL2	Dihydropyrimidinase-related protein 2	24.8786	24.891	24.9279	23.8166	23.7921	23.7562	24.6687	24.6613	24.6403	18	18	15	40.8	40.8	35.3	73.502	0	144.34	205760000	124	5.37108e-09	3.75976e-07	A0A1C7CYX9;Q16555-2;Q16555;E5RFU4	A0A1C7CYX9;Q16555-2;Q16555	BM_CTRL	UCMD_BM	UCMD_CTRL	0.868304	0.242502	1.11081
DSTN	Destrin	24.0788	24.0678	24.2487	23.1255	23.1533	23.1956	23.5045	23.489	23.4233	6	6	6	37.8	37.8	37.8	15.397	0	44.143	115430000	44	5.58571e-06	2.91551e-05	F6RFD5;P60981;P60981-2	F6RFD5;P60981;P60981-2	BM_CTRL	UCMD_BM	UCMD_CTRL	0.314272	0.66148	0.975752
DYNC1H1	Cytoplasmic dynein 1 heavy chain 1	24.5873	24.5278	24.6426	24.3024	24.2957	24.3303	24.137	24.0159	24.2218	52	52	52	13.2	13.2	13.2	532.4	0	323.31	190680000	217	0.000543265	0.000997833	Q14204;A0A2R8Y706;A0A2R8Y5T0;A0A2R8Y542;A0A2R8YFZ7;A0A2R8Y6H2;A0A2R8Y6I5;A0A2R8YGC7;H0YJ21	Q14204	CTRL_BM	UCMD_BM	UCMD_CTRL	-0.182182	0.459298	0.277116
EEF1A1	Elongation factor 1-alpha 1	28.5704	28.6145	28.5728	28.0421	28.0498	28.0435	28.0693	28.0819	28.1275	15	15	15	51.1	51.1	51.1	50.14	0	260.08	2781000000	293	1.93988e-07	3.21612e-06	P68104;Q5VTE0;A0A087WVQ9;P68104-2;A0A087WV01;A0A2U3TZH3;Q05639;A0A2R8Y488;Q5JR01;A0A2R8Y660;A6PW80;A0A2R8YDN5	P68104;Q5VTE0;A0A087WVQ9;P68104-2;A0A087WV01;A0A2U3TZH3;Q05639		UCMD_BM	UCMD_CTRL	0.0479801	0.492925	0.540905
EEF1B2	Elongation factor 1-beta	24.2599	24.224	24.1746	24.2222	24.1696	24.2324	24.3267	24.3025	24.3271	4	4	4	30.7	30.7	30.7	24.763	0	42.381	169270000	43	0.0109287	0.01408	P24534;F2Z2G2;C9JZW3;F8WF65	P24534;F2Z2G2;C9JZW3	BM_CTRL	BM_UCMD		0.110484	-0.0988893	0.0115951
EEF1G	Elongation factor 1-gamma	24.8333	24.8242	24.8066	24.6876	24.6278	24.6421	24.5228	24.4827	24.5017	11	11	11	23.8	23.8	23.8	50.118	0	134.94	228540000	102	8.05518e-06	3.73145e-05	P26641;P26641-2	P26641;P26641-2	CTRL_BM	UCMD_BM	UCMD_CTRL	-0.150233	0.318916	0.168683
EEF2	Elongation factor 2	26.4796	26.5213	26.5113	26.3378	26.3347	26.3288	26.2201	26.1803	26.1673	30	30	29	41.3	41.3	40.1	95.337	0	222.87	737070000	283	4.54462e-06	2.65465e-05	P13639	P13639	CTRL_BM	UCMD_BM	UCMD_CTRL	-0.144363	0.314767	0.170404
EHD1	EH domain-containing protein 1	22.8391	22.8004	22.8057	22.3516	22.2818	22.3564	22.7207	22.7729	22.7427	10	9	8	21.4	19.7	17.7	61.927	0	63.141	55493000	64	2.58402e-06	1.80881e-05	A0A024R571;Q9H4M9;C9JC03;C9J2Z4;Q9NZN3;C9JDQ8;C9JIJ3;C9IZH1;Q9NZN3-2	A0A024R571;Q9H4M9;C9JC03;C9J2Z4;Q9NZN3	BM_CTRL		UCMD_CTRL	0.415258	0.0695765	0.484835
EHD2	EH domain-containing protein 2	24.6541	24.5178	24.5379	24.3406	24.2982	24.2898	24.9588	24.9385	24.9023	16	16	15	29.1	29.1	27.4	61.161	0	112.28	215930000	172	1.23952e-05	5.07772e-05	Q9NZN4;Q9NZN4-2	Q9NZN4;Q9NZN4-2	BM_CTRL	BM_UCMD	UCMD_CTRL	0.623684	-0.362194	0.26149
EIF2S1	Eukaryotic translation initiation factor 2 subunit 1	22.4564	22.483	22.3678	21.7501	21.829	21.869	21.9805	22.0628	22.1748	10	10	10	36.8	36.8	36.8	36.112	0	68.988	40147000	51	0.000163101	0.000356784	P05198;H0YJS4;G3V4T5	P05198;H0YJS4;G3V4T5	BM_CTRL	UCMD_BM	UCMD_CTRL	0.258029	0.361664	0.619693
EIF3A	Eukaryotic translation initiation factor 3 subunit A	21.2765	21.2146	21.3051	21.6698	21.4702	21.5543	21.2945	21.3637	21.502	10	10	10	8.4	8.4	8.4	162.63	0	63.322	24351000	40	0.0167006	0.0206302	Q14152-2;Q14152	Q14152-2;Q14152			CTRL_UCMD	-0.177764	-0.123438	-0.301202
EIF3F	Eukaryotic translation initiation factor 3 subunit F	21.2399	21.1198	21.247	21.7447	21.748	21.6995	21.6829	21.6007	21.6859	5	5	5	17.6	17.6	17.6	37.563	0	39.911	26307000	34	3.34616e-05	0.000106469	O00303;H0YDT6;E9PQV8;A0A1W2PP79	O00303		BM_UCMD	CTRL_UCMD	-0.0738658	-0.453634	-0.5275
EIF4H	Eukaryotic translation initiation factor 4H	21.8402	21.8234	21.9323	NaN	21.321	21.3592	21.7031	21.4476	21.669	4	4	4	16.7	16.7	16.7	25.2	0	25.941	27248000	27	0.00506932	0.00711285	Q15056-2;Q15056	Q15056-2;Q15056		UCMD_BM	UCMD_CTRL	0.270706	0.255167	0.525873
EIF5A	Eukaryotic translation initiation factor 5A	23.5083	23.1989	22.972	23.4496	23.5144	23.4825	23.7457	23.8265	23.6574	6	6	6	38.4	38.4	38.4	16.019	0	45.431	101440000	53	0.0236667	0.0286731	I3L397;I3L504;P63241;P63241-2;F8WCJ1;C9J7B5;C9J4W5;Q9GZV4;Q6IS14	I3L397;I3L504;P63241;P63241-2		BM_UCMD		0.262442	-0.501598	-0.239156
ENG	Endoglin	24.0403	24.0012	24.0267	23.5512	23.4827	23.4785	23.9571	23.8101	23.8012	9	9	9	20.5	20.5	20.5	67.541	0	85.372	124660000	79	8.63781e-05	0.000215092	P17813-2;P17813;F5GX88	P17813-2;P17813;F5GX88	BM_CTRL	UCMD_BM	UCMD_CTRL	0.353404	0.1649	0.518304
ENO1	Alpha-enolase	27.8903	27.8723	27.9063	27.6196	27.6342	27.6113	28.1602	28.1633	28.1801	20	20	17	67.1	67.1	54.4	47.168	0	237.3	2128800000	298	1.38084e-08	6.2138e-07	P06733;A0A2R8Y6G6;P06733-2;K7EM90;A0A2R8YEM5;A0A2R8Y879;K7ERS8;P13929-3;P13929-2;P13929;A0A2R8Y6I8;A0A2R8Y798;A0A2R8YEG5;E5RI09;E5RG95;K7EPM1;K7EKN2;E5RGZ4;F5H1C3	P06733;A0A2R8Y6G6;P06733-2	BM_CTRL	BM_UCMD	UCMD_CTRL	0.546162	-0.278193	0.267969
EPHX1	Epoxide hydrolase 1	21.851	21.718	21.6881	21.0858	21.1615	21.3709	22.1017	22.1248	22.0655	6	6	6	15.8	15.8	15.8	52.948	0	43.756	29134000	23	0.00010727	0.000255985	P07099	P07099	BM_CTRL	BM_UCMD	UCMD_CTRL	0.886367	-0.343418	0.542949
EPRS	Bifunctional glutamate/proline--tRNA ligase	23.26	23.4611	23.4264	22.5378	22.5704	22.6593	22.9576	22.7783	23.1073	19	19	19	16.5	16.5	16.5	170.59	0	120.75	73896000	80	0.000564556	0.00102795	P07814;V9GYZ6;V9GZ76	P07814;V9GYZ6	BM_CTRL	UCMD_BM	UCMD_CTRL	0.363889	0.431161	0.795049
ERGIC1	Endoplasmic reticulum-Golgi intermediate compartment protein 1	22.3689	22.2395	22.3897	22.1565	22.2025	22.0859	22.3227	22.324	22.3777	5	5	5	25.3	25.3	25.3	22.16	0	31.195	44487000	41	0.0132481	0.0167261	Q969X5-2;Q969X5	Q969X5-2;Q969X5	BM_CTRL		UCMD_CTRL	0.192601	-0.0074808	0.18512
ERLIN2	Erlin-2	21.9053	21.8786	21.8009	21.6214	21.6333	21.5462	21.4374	NaN	21.4496	5	5	5	17.2	17.2	17.2	37.725	0	32.429	27550000	26	0.000406231	0.000766244	E5RHW4;O94905;B0QZ43;O75477;E5RJ09;O94905-2;O94905-3	E5RHW4;O94905;B0QZ43;O75477	CTRL_BM	UCMD_BM	UCMD_CTRL	-0.157299	0.418763	0.261464
ERP29	Endoplasmic reticulum resident protein 29	23.5693	23.5861	23.5493	23.6085	23.7175	23.5124	23.8694	23.8399	23.8057	7	7	7	27.6	27.6	27.6	28.993	0	44.354	112580000	73	0.00401683	0.00577668	P30040;F8VY02;F8W1G0;P30040-2	P30040;F8VY02	BM_CTRL	BM_UCMD		0.223332	-0.270256	-0.0469239
ERP44	Endoplasmic reticulum resident protein 44	22.8197	22.7995	22.8288	22.5963	22.6415	22.646	22.8714	22.8571	22.9359	7	7	7	19.2	19.2	19.2	46.971	0	54.333	61064000	56	0.000112026	0.000262365	Q9BS26	Q9BS26	BM_CTRL		UCMD_CTRL	0.260435	-0.0724906	0.187945
ESYT1	Extended synaptotagmin-1	22.9032	22.7723	22.776	23.612	23.5976	23.6262	22.931	22.7636	22.8788	17	17	17	22.3	22.3	22.3	122.85	0	119.45	82722000	91	9.70345e-06	4.28997e-05	Q9BSJ8;Q9BSJ8-2;F8VZB1	Q9BSJ8;Q9BSJ8-2	CTRL_BM		CTRL_UCMD	-0.752498	-0.0410205	-0.793518
ETF1	Eukaryotic peptide chain release factor subunit 1	NaN	20.8987	20.826	20.7097	NaN	20.6721	20.9486	20.8571	20.857	4	4	4	10.4	10.4	10.4	47.475	0	26.071	13165000	18	0.0225623	0.0274406	B7Z7P8;P62495-2;P62495;D6RCB3;D6RJE8;I3L492	B7Z7P8;P62495-2;P62495	BM_CTRL		UCMD_CTRL	0.197194	-0.0254088	0.171785
ETFA	Electron transfer flavoprotein subunit alpha, mitochondrial	21.8004	21.6076	21.6541	22.2538	22.157	22.0859	22.5413	22.5385	22.513	5	5	5	21.3	21.3	21.3	35.079	0	39.397	39527000	43	3.12974e-05	0.000101115	P13804;H0YL12;H0YKF0;H0YLU7;P13804-2;H0YK49;H0YNX6;J3KN60	P13804;H0YL12;H0YKF0;H0YLU7;P13804-2;H0YK49;H0YNX6	BM_CTRL	BM_UCMD	CTRL_UCMD	0.363777	-0.841261	-0.477483
ETFB	Electron transfer flavoprotein subunit beta	22.0479	22.0723	22.0771	21.8366	21.9869	21.8676	22.131	22.1001	22.0655	8	8	8	33.3	33.3	33.3	27.843	0	50.687	36277000	40	0.00564333	0.00781384	P38117;P38117-2;M0QY67	P38117;P38117-2;M0QY67	BM_CTRL		UCMD_CTRL	0.200614	-0.0332914	0.167322
FARSB	Phenylalanine--tRNA ligase beta subunit	21.2075	21.0407	21.0545	21.4053	21.3315	21.2993	21.4148	21.2779	21.3685	8	8	8	13.4	13.4	13.4	66.115	0	51.235	22221000	43	0.00916497	0.0119918	Q9NSD9;Q9NSD9-2	Q9NSD9;Q9NSD9-2		BM_UCMD	CTRL_UCMD	0.008796	-0.251945	-0.243149
FBLN2	Fibulin-2	23.1275	22.579	23.0782	24.2879	24.4807	24.3447	22.6948	23.1005	23.2751	16	16	16	16.5	16.5	16.5	126.57	0	111.69	115270000	87	0.000701874	0.0012386	P98095;P98095-2;H7C1A3;H7BXL0	P98095;P98095-2	CTRL_BM		CTRL_UCMD	-1.33002	-0.0947654	-1.42478
FBN1	Fibrillin-1	25.2424	25.1495	25.205	25.7755	25.7663	25.7786	26.2384	26.2519	26.2231	41	41	41	17.8	17.8	17.8	312.3	0	293.07	480200000	285	2.67366e-08	9.44392e-07	P35555;H0YND0;F6U495;E9PHW4;P35556;D6RJI3;P35556-2	P35555	BM_CTRL	BM_UCMD	CTRL_UCMD	0.464372	-1.03838	-0.574006
FERMT2	Fermitin family homolog 2	23.4512	23.4239	23.4319	23.0533	23.054	22.9997	23.1747	23.3016	23.3067	13	13	13	24.1	24.1	24.1	73.352	0	83.622	84444000	70	0.000149774	0.000334556	H0YJ34;Q96AC1;Q96AC1-3;A0A0U1RRM8;Q96AC1-2;H0YJB6;G3V5R2;G3V281;G3V3J0;G3V1L6;Q9BQL6-4;Q9BQL6-2;Q9BQL6	H0YJ34;Q96AC1;Q96AC1-3;A0A0U1RRM8;Q96AC1-2	BM_CTRL	UCMD_BM	UCMD_CTRL	0.226389	0.173433	0.399822
FHL1	Four and a half LIM domains protein 1	25.1172	25.1346	25.189	23.6433	23.5286	23.5484	23.8837	23.8999	23.7658	11	11	11	50	50	50	31.895	0	75.146	193310000	82	1.20958e-07	2.41534e-06	Q13642-1;Q13642-5;Q13642-4;Q5JXI8;A0A494C0D6;Q13642;Q5JXH8;Q5JXH7;Q5JXI3;A0A0D9SFZ9;Q5JXI2;Q13642-3;A0A0D9SFI6;A0A0D9SFB0;Q5JXH9;A0A0D9SGB2;Q5JXI0;A0A0D9SG53;A0A494C0J3;A0A0D9SGD1;A0A0D9SEY7	Q13642-1;Q13642-5;Q13642-4;Q5JXI8;A0A494C0D6;Q13642;Q5JXH8;Q5JXH7;Q5JXI3;A0A0D9SFZ9;Q5JXI2;Q13642-3;A0A0D9SFI6;A0A0D9SFB0;Q5JXH9	BM_CTRL	UCMD_BM	UCMD_CTRL	0.276718	1.29623	1.57295
FHL2	Four and a half LIM domains protein 2	22.3187	22.3184	22.5424	21.2514	21.5118	21.3621	21.7416	21.7263	21.6793	7	7	7	18.3	18.3	18.3	44.205	0	47.612	34847000	32	7.11862e-05	0.000190031	J3KNW4;A0A0A0MSG2;Q14192	J3KNW4;A0A0A0MSG2;Q14192	BM_CTRL	UCMD_BM	UCMD_CTRL	0.336915	0.681114	1.01803
FKBP10	Peptidyl-prolyl cis-trans isomerase FKBP10	23.943	23.9631	23.9891	24.1897	24.1201	24.1551	24.292	24.309	24.2338	12	11	11	24.7	23.5	23.5	64.244	0	82.386	160050000	114	7.57322e-05	0.000193948	Q96AY3;K7ELI6;K7ESG6;C9JPC3;H0Y827;K7EM43;Q96AY3-2	Q96AY3	BM_CTRL	BM_UCMD	CTRL_UCMD	0.123378	-0.313434	-0.190056
FKBP11	Peptidyl-prolyl cis-trans isomerase	NaN	21.2755	21.3378	21.4244	21.4636	21.4575	21.3379	21.3403	21.3847	2	2	2	9.9	9.9	9.9	19.814	0	16.78	21887000	17	0.00683275	0.00927723	F8VU90;Q9NYL4-2;Q9NYL4;H0YHM7	F8VU90;Q9NYL4-2;Q9NYL4;H0YHM7	CTRL_BM		CTRL_UCMD	-0.0941415	-0.0474748	-0.141616
FKBP1A	Peptidyl-prolyl cis-trans isomerase FKBP1A	21.871	21.8459	21.8847	21.2496	NaN	21.1803	21.5176	21.6016	21.4916	2	2	2	25	25	25	11.951	0	17.961	25333000	9	4.65073e-05	0.000138206	P62942;Q1JUQ3;Q1JUQ5;A0A087WTS4;Q5W0X3;A0A087WV48;A0A087WZM5	P62942;Q1JUQ3;Q1JUQ5;A0A087WTS4;Q5W0X3;A0A087WV48;A0A087WZM5	BM_CTRL	UCMD_BM	UCMD_CTRL	0.322335	0.329588	0.651923
FKBP9	Peptidyl-prolyl cis-trans isomerase FKBP9	24.5003	24.5698	24.5384	23.8155	23.7538	23.7044	24.5992	24.5321	24.5277	13	13	12	25.3	25.3	24	63.083	0	88.94	175320000	123	8.47531e-07	7.85213e-06	O95302;O95302-3;O95302-2;C9J4P8;Q75LS8	O95302;O95302-3	BM_CTRL		UCMD_CTRL	0.794756	-0.0169266	0.77783
FLNA	Filamin-A	28.5689	28.5836	28.5974	28.3634	28.3908	28.3745	28.2348	28.2568	28.2858	99	99	89	51.3	51.3	48	280.01	0	323.31	3104900000	1109	2.08679e-06	1.58395e-05	P21333-2;P21333;Q60FE5;A0A087WWY3;F8WE98;H0Y5C6;H0Y5F3;H7C2E7	P21333-2;P21333;Q60FE5;A0A087WWY3	CTRL_BM	UCMD_BM	UCMD_CTRL	-0.116993	0.324062	0.20707
FLNB	Filamin-B	25.5545	25.5573	25.5481	24.8294	24.8515	24.813	25.5444	25.5396	25.5764	58	47	47	28.7	24.7	24.7	275.66	0	323.01	359100000	295	3.5508e-09	3.46347e-07	O75369-2;O75369-9;O75369;O75369-8;O75369-6;O75369-3;O75369-5;O75369-4;E7EN95;O75369-7;H7C5L4;A0A0C4DGA1;A0A0A0MT44	O75369-2;O75369-9;O75369;O75369-8;O75369-6;O75369-3;O75369-5;O75369-4;E7EN95;O75369-7	BM_CTRL		UCMD_CTRL	0.722173	-0.000254228	0.721919
FLNC	Filamin-C	27.7437	27.7459	27.7432	27.14	27.12	27.12	27.8513	27.8184	27.8188	98	89	85	47.2	44.6	42.5	291.02	0	323.31	1705900000	745	1.37784e-09	1.73608e-07	Q14315;Q14315-2	Q14315;Q14315-2	BM_CTRL	BM_UCMD	UCMD_CTRL	0.702885	-0.0853154	0.61757
FN1	Fibronectin	27.8567	27.8117	27.8206	30.7125	30.7178	30.7083	28.2472	28.2591	28.2696	82	82	82	48.9	48.9	48.9	262.62	0	323.31	6985400000	983	9.61736e-13	6.05894e-10	P02751;P02751-3;P02751-8;P02751-15;P02751-14;P02751-17;P02751-7;P02751-6;P02751-11;P02751-10;P02751-5;P02751-9;P02751-13;P02751-4;P02751-12;H0Y7Z1;P02751-16;P02751-2;H0Y4K8	P02751;P02751-3;P02751-8;P02751-15;P02751-14;P02751-17;P02751-7;P02751-6;P02751-11;P02751-10;P02751-5;P02751-9;P02751-13;P02751-4;P02751-12;H0Y7Z1	CTRL_BM	BM_UCMD	CTRL_UCMD	-2.45421	-0.428864	-2.88307
FSCN1	Fascin	24.0532	24.04	24.0354	23.85	23.8716	23.8582	23.7112	23.6337	23.6684	16	16	16	42.6	42.6	42.6	54.529	0	106.42	135830000	84	4.31368e-06	2.6131e-05	Q16658;C9JFC0;A0A0A0MSB2;C9JPH9	Q16658	CTRL_BM	UCMD_BM	UCMD_CTRL	-0.188512	0.371438	0.182926
FUS	RNA-binding protein FUS	22.0777	22.1192	22.0124	22.4216	22.5878	22.4041	21.9345	21.919	22.0359	3	3	3	4.7	4.7	4.7	53.496	0	20.608	41045000	29	0.0004057	0.000766244	H3BPE7;P35637-2;P35637;A0A075B7D9;Q92804-2;Q92804	H3BPE7;P35637-2;P35637;A0A075B7D9;Q92804-2;Q92804	CTRL_BM		CTRL_UCMD	-0.5095	0.106363	-0.403137
G3BP1	Ras GTPase-activating protein-binding protein 1	21.413	21.4404	21.4515	21.6808	21.7893	21.7585	21.2969	21.3918	21.323	6	6	6	15	15	15	52.164	0	38.687	26366000	25	7.50659e-05	0.000193027	Q13283;E5RIZ6	Q13283	CTRL_BM		CTRL_UCMD	-0.405794	0.0972661	-0.308528
G6PD	Glucose-6-phosphate 1-dehydrogenase	24.2896	24.3104	24.3024	23.5212	23.5695	23.5546	24.0667	24.0716	24.0466	20	20	20	40	40	40	59.256	0	125.1	145180000	100	8.25601e-09	4.72844e-07	P11413;P11413-2;P11413-3;E7EUI8;E7EM57;E9PD92	P11413;P11413-2;P11413-3;E7EUI8;E7EM57;E9PD92	BM_CTRL	UCMD_BM	UCMD_CTRL	0.513099	0.239152	0.752251
GANAB	Neutral alpha-glucosidase AB	25.9468	25.9566	25.9756	26.0372	26.0674	26.1293	25.8998	25.8613	25.9354	34	34	34	39.8	39.8	39.8	106.87	0	296.5	572390000	310	0.00231037	0.00355876	Q14697;Q14697-2;F5H6X6;E9PKU7;E9PNH1;Q14697-3	Q14697;Q14697-2;F5H6X6;E9PKU7	CTRL_BM		CTRL_UCMD	-0.179327	0.0605657	-0.118761
GAPDH	Glyceraldehyde-3-phosphate dehydrogenase	28.234	28.2331	28.292	28.4652	28.4367	28.4417	28.4051	28.3829	28.4289	13	13	13	62.1	62.1	62.1	36.053	0	249.8	2962000000	284	0.000183755	0.000391101	P04406;P04406-2;E7EUT5;O14556	P04406;P04406-2;E7EUT5		BM_UCMD	CTRL_UCMD	-0.0421646	-0.152458	-0.194623
GARS	Glycine--tRNA ligase	24.6691	24.7153	24.6048	23.7241	23.662	23.5863	24.2751	24.257	24.2814	15	15	15	23.4	23.4	23.4	83.165	0	113.58	170070000	116	1.08428e-06	9.75853e-06	P41250;H7C443	P41250	BM_CTRL	UCMD_BM	UCMD_CTRL	0.612639	0.392573	1.00521
GDI2	Rab GDP dissociation inhibitor beta	24.2214	24.199	24.222	24.1514	24.0512	24.0595	24.2723	24.2178	24.2828	16	16	10	44.3	44.3	27.2	50.663	0	109.79	163150000	98	0.00411287	0.00588888	P50395;P50395-2;Q5SX87;V9GYF8;Q5SX90;V9GYJ7;Q5SX86;Q5SX91	P50395;P50395-2	BM_CTRL		UCMD_CTRL	0.169827	-0.0437405	0.126087
GLB1	Beta-galactosidase	21.135	21.1221	21.1092	21.5723	21.4672	21.439	21.7927	21.6792	21.7191	5	5	5	12.5	12.5	12.5	60.482	0	35.033	24192000	35	2.43048e-05	8.36723e-05	E7EQ29;P16278-2;P16278-3;P16278;C9J4G9;Q6UWU2-2;Q6UWU2	E7EQ29;P16278-2;P16278-3;P16278	BM_CTRL	BM_UCMD	CTRL_UCMD	0.23712	-0.608964	-0.371844
GLG1	Golgi apparatus protein 1	21.6344	21.3501	21.2888	22.1036	21.9076	21.974	21.9507	21.657	21.7945	11	11	11	11.5	11.5	11.5	134.55	0	69.735	31023000	39	0.00874314	0.0115234	Q92896;Q92896-3;Q92896-2;H3BM42;H3BRD8;H3BQU9	Q92896;Q92896-3;Q92896-2;H3BM42		BM_UCMD	CTRL_UCMD	-0.191649	-0.373281	-0.56493
GLO1	Lactoylglutathione lyase	21.8533	21.8407	21.5994	21.5089	21.3327	21.533	21.9105	21.9778	22.0609	6	6	6	40.2	40.2	40.2	19.043	0	44.936	30122000	41	0.00368674	0.00541409	Q04760-2;Q04760	Q04760-2;Q04760	BM_CTRL		UCMD_CTRL	0.523457	-0.215276	0.308181
GLS	Glutaminase kidney isoform, mitochondrial	22.906	22.8455	22.8187	23.3332	23.3793	23.3439	23.1987	23.1484	23.1782	9	9	2	21.1	21.1	5.7	65.459	0	69.01	78494000	56	4.70652e-06	2.69555e-05	O94925-3;B8ZZA8;B8ZZC5	O94925-3	CTRL_BM	BM_UCMD	CTRL_UCMD	-0.177021	-0.318051	-0.495071
GLUD1	Glutamate dehydrogenase 1, mitochondrial	23.3825	23.3024	23.3615	23.2165	23.2748	23.2558	23.7219	23.6729	23.7255	13	13	13	30.3	30.3	30.3	61.397	0	83.097	96541000	82	7.48662e-06	3.57811e-05	P00367;P00367-3;P00367-2;P49448	P00367;P00367-3;P00367-2;P49448	BM_CTRL	BM_UCMD	UCMD_CTRL	0.457728	-0.357768	0.0999598
GNB1	Guanine nucleotide-binding protein G(I)/G(S)/G(T) subunit beta-1	23.0332	23.1802	23.1857	22.8128	22.8769	22.8162	22.7984	22.8162	22.7534	9	9	6	31.6	31.6	23.2	36.297	0	60.61	69461000	46	0.00063717	0.00113716	P62873-2;P62873;F6UT28;B1AKQ8;F6X3N5;B3KVK2	P62873-2;P62873;F6UT28;B1AKQ8;F6X3N5		UCMD_BM	UCMD_CTRL	-0.0460273	0.345167	0.29914
GNB2L1	Guanine nucleotide-binding protein subunit beta-2-like 1	25.5335	25.5125	25.509	25.6156	25.6122	25.5636	25.2929	25.2671	25.284	15	15	15	62.5	62.5	62.5	35.076	0	148.32	402560000	187	3.06144e-06	2.05182e-05	P63244;J3KPE3;H0Y8W2;H0YAF8;H0YAM7;D6RAC2;D6RHH4;D6REE5;D6R9Z1;D6R9L0;D6RFX4;D6RF23;H0Y8R5;D6RBD0;D6RFZ9;D6RAU2;E9PD14;H0Y9P0;D6RGK8;D6RHJ5;D6R909;D6RDI0	P63244;J3KPE3;H0Y8W2;H0YAF8;H0YAM7;D6RAC2;D6RHH4;D6REE5;D6R9Z1;D6R9L0;D6RFX4	CTRL_BM	UCMD_BM	CTRL_UCMD	-0.315955	0.237001	-0.0789541
GOT2	Aspartate aminotransferase, mitochondrial	21.5861	21.6781	21.595	22.1317	22.0447	22.0211	22.0126	21.9675	21.8932	7	7	7	19.8	19.8	19.8	47.517	0	49.317	33522000	33	0.000173799	0.000376266	P00505;P00505-2	P00505;P00505-2		BM_UCMD	CTRL_UCMD	-0.108018	-0.338272	-0.44629
GPX1	Glutathione peroxidase	21.1859	20.8474	NaN	NaN	20.91	21.3406	21.6855	21.6159	21.7215	6	6	6	33.8	33.8	33.8	16.914	0	39.631	18663000	25	0.0387036	0.0453221	A0A2R8Y6B6;A0A087WUQ6;P07203;A0A494C1C9;A0A494C118;P07203-2	A0A2R8Y6B6;A0A087WUQ6;P07203		BM_UCMD		0.533657	-0.648408	-0.114751
GSTO1	Glutathione S-transferase omega-1	22.3934	22.6138	22.4463	21.6658	21.7533	21.7338	22.1082	22.1734	22.3467	6	6	6	26.1	26.1	26.1	27.566	0	38.356	40121000	35	0.000252349	0.000506305	P78417;Q5TA02;P78417-3;P78417-2;Q5TA01	P78417;Q5TA02;P78417-3;P78417-2;Q5TA01	BM_CTRL	UCMD_BM	UCMD_CTRL	0.494863	0.274611	0.769475
GSTP1	Glutathione S-transferase P	24.6591	24.7013	24.6345	23.9751	23.8564	23.9388	24.3863	24.4107	24.4695	8	8	8	57.1	57.1	57.1	23.356	0	63.757	186670000	64	3.59093e-06	2.2917e-05	P09211;A8MX94;A0A087X2E9;A0A2R8Y5E5;A0A087X243	P09211;A8MX94;A0A087X2E9	BM_CTRL	UCMD_BM	UCMD_CTRL	0.498307	0.24264	0.740947
H2AFV	Histone H2A.V	27.0051	27.1999	27.2148	27.3122	27.4906	27.4711	27.0256	27.1207	27.1557	4	4	2	31.2	31.2	18.8	13.509	0	29.231	1358800000	90	0.0119393	0.0151955	Q71UI9;P0C0S5;C9J0D1;A0A494C189;Q71UI9-3;Q71UI9-4;Q71UI9-2;C9J386	Q71UI9;P0C0S5;C9J0D1;A0A494C189;Q71UI9-3;Q71UI9-4;Q71UI9-2;C9J386	CTRL_BM		CTRL_UCMD	-0.32511	0.0413393	-0.283771
H2AFY	Core histone macro-H2A.1	21.859	21.8387	21.7959	21.9811	22.0791	22.0188	21.6247	21.8115	21.575	5	5	5	15.4	15.4	15.4	39.183	0	35.979	33654000	41	0.00460899	0.00652509	O75367-2;O75367-3;O75367;B4DJC3;D6RCF2;Q5SQT3;Q9P0M6	O75367-2;O75367-3;O75367;B4DJC3	CTRL_BM			-0.35286	0.1574	-0.19546
H3F3B	Histone H3	26.6915	26.7961	26.7165	26.7813	26.8529	26.8352	26.1598	26.2149	26.1823	4	4	1	22.7	22.7	5.3	14.914	0	27.074	895570000	63	2.84789e-06	1.95019e-05	K7EK07;Q71DI3;Q16695;P84243;P68431;K7EMV3;B4DEB1;K7ES00;Q6NXT2;K7EP01	K7EK07;Q71DI3;Q16695;P84243;P68431;K7EMV3;B4DEB1;K7ES00;Q6NXT2;K7EP01	CTRL_BM	UCMD_BM		-0.637609	0.549549	-0.0880603
HACD3	Very-long-chain (3R)-3-hydroxyacyl-CoA dehydratase 3	20.8384	20.7026	21.1655	21.3342	21.2793	21.2895	21.119	20.9314	20.9464	5	5	5	17.4	17.4	17.4	43.159	0	30.695	18996000	30	0.0410133	0.0476723	Q9P035;H3BPZ1;H3BS72;Q9P035-2;H3BRL8;H3BMZ1	Q9P035;H3BPZ1;H3BS72;Q9P035-2			CTRL_UCMD	-0.29972	-0.0859921	-0.385712
HADHB	Trifunctional enzyme subunit beta, mitochondrial	23.6248	23.6132	23.6447	23.4979	23.5821	23.5283	23.5747	23.5909	23.6203	10	10	10	23.2	23.2	23.2	48.879	0	68.3	107210000	75	0.0237518	0.028721	P55084-2;P55084;F5GZQ3;B5MD38;C9JEY0;C9JE81;C9K0M0	P55084-2;P55084;F5GZQ3;B5MD38			UCMD_CTRL	0.0589025	0.0322017	0.0911042
HARS	Histidine--tRNA ligase, cytoplasmic	22.0086	22.0012	21.9314	21.638	21.5393	21.5927	21.7865	21.7781	21.7747	7	7	7	14.3	14.3	14.3	50.156	0	42.728	31238000	47	4.73032e-05	0.000139084	P12081-3;P12081-2;P12081-4;P12081;B3KWE1;B4E1C5;B4DDD8;E7ETE2;D6RJE6;A0A2R8Y6I1;A0A2R8Y3N3;A0A2R8Y5P7;P49590-2;P49590;A0A2R8Y4X6;A0A2R8Y5E8;B4DQ67;D6RB22;D6RF05;A0A2R8YCI2	P12081-3;P12081-2;P12081-4;P12081;B3KWE1;B4E1C5;B4DDD8;E7ETE2;D6RJE6;A0A2R8Y6I1;A0A2R8Y3N3;A0A2R8Y5P7;P49590-2;P49590	BM_CTRL	UCMD_BM	UCMD_CTRL	0.189212	0.201042	0.390254
HDLBP	Vigilin	23.457	23.4573	23.4908	23.6629	23.5368	23.4775	23.3145	23.3333	23.2326	23	23	23	23.6	23.6	23.6	141.44	0	144.67	99550000	88	0.00607748	0.00832257	A0A024R4E5;Q00341;Q00341-2;H0Y394;C9J5E5;C9JIZ1;H7C0A4;C9JZI8;C9JT62;C9JHS7;C9JK79;C9JHZ8;C9JES8;C9JBS3;C9JEJ8;C9JHN6;H7BZC3;C9JMQ6;C9JQ82;H7C2D1;C9JHS9;C9J739;H7C3D0	A0A024R4E5;Q00341;Q00341-2;H0Y394	CTRL_BM	UCMD_BM		-0.267027	0.174329	-0.0926983
HEXA	Beta-hexosaminidase	21.3122	21.0878	NaN	21.242	21.1446	21.0854	21.3812	21.4772	21.4806	6	6	6	11	11	11	58.44	0	36.871	21073000	26	0.0276834	0.033094	H3BS10;H3BP20;P06865;H3BU85;H3BTD4;P06865-2	H3BS10;H3BP20;P06865;H3BU85;H3BTD4	BM_CTRL			0.28828	-0.242705	0.0455748
HINT1	Histidine triad nucleotide-binding protein 1	22.329	22.393	22.3539	21.3599	21.4888	21.522	21.9385	21.8454	21.8922	4	4	4	35.7	35.7	35.7	13.802	0	23.972	34779000	29	4.88968e-06	2.72611e-05	P49773;D6REP8;D6RE99;D6RD60;D6RC06	P49773;D6REP8;D6RE99;D6RD60;D6RC06	BM_CTRL	UCMD_BM	UCMD_CTRL	0.433956	0.46634	0.900297
HIST1H2AJ	Histone H2A type 1-J	26.5936	26.4887	26.5007	27.4488	27.3487	27.3724	27.4284	27.3379	27.463	3	1	1	20.7	11.2	11.2	18.481	0	20.537	1256700000	40	2.3192e-06	1.71894e-05	A0A0U1RR32;A0A0U1RRH7;Q99878;Q96KK5;Q9BTM1;Q16777;Q93077;Q7L7L0;Q6FI13;P20671;P0C0S8;P04908;H0YFX9;A0A3B3IS11;Q9BTM1-2	A0A0U1RR32;A0A0U1RRH7;Q99878;Q96KK5;Q9BTM1;Q16777;Q93077;Q7L7L0;Q6FI13;P20671;P0C0S8;P04908;H0YFX9;A0A3B3IS11;Q9BTM1-2		BM_UCMD	CTRL_UCMD	0.0201227	-0.882291	-0.862169
HIST1H2BN	Histone H2B	28.4739	28.5759	28.5431	28.8414	28.9042	28.8279	28.4932	28.4009	28.3068	6	6	2	31.3	31.3	6	18.804	0	59.685	3492600000	147	0.000382886	0.000735421	U3KQK0;Q99880;Q99879;Q99877;Q93079;Q5QNW6;P62807;P58876;P57053;O60814;Q5QNW6-2;Q96A08;A0A2R8Y619	U3KQK0;Q99880;Q99879;Q99877;Q93079;Q5QNW6;P62807;P58876;P57053;O60814;Q5QNW6-2;Q96A08	CTRL_BM		CTRL_UCMD	-0.455912	0.129285	-0.326628
HIST1H4A	Histone H4	28.315	28.4062	28.3869	28.5403	28.556	28.5863	28.3149	28.3452	28.3405	10	10	10	59.2	59.2	59.2	11.367	0	121.86	3093100000	231	0.000276659	0.000548099	P62805	P62805	CTRL_BM		CTRL_UCMD	-0.227399	0.0363029	-0.191096
HK1	Hexokinase-1	23.5275	23.6297	23.4777	23.6123	23.5762	23.6647	23.3031	23.3372	23.3122	19	19	19	21.9	21.9	21.9	101.08	0	124.15	104960000	107	0.00103853	0.0017588	P19367-4;P19367-2;P19367;P19367-3;B1AR63;B1AR62;Q2TB90;E9PB90;P52789	P19367-4;P19367-2;P19367;P19367-3	CTRL_BM	UCMD_BM		-0.30062	0.22879	-0.07183
HNRNPA1	Heterogeneous nuclear ribonucleoprotein A1	24.407	24.3235	24.4061	25.0668	25.03	25.038	24.3418	24.3805	24.3774	11	11	11	42.7	42.7	42.7	33.155	0	98.568	225570000	100	3.27488e-07	4.26359e-06	F8W6I7;P09651-3;P09651-2;P09651;F8VZ49;Q32P51;F8VTQ5;F8W646;H0YH80;A0A2R8Y4L2;F8VYN5	F8W6I7;P09651-3;P09651-2;P09651;F8VZ49;Q32P51;F8VTQ5	CTRL_BM		CTRL_UCMD	-0.678347	0.0127213	-0.665626
HNRNPA2B1	Heterogeneous nuclear ribonucleoproteins A2/B1	25.3533	25.3799	25.4031	25.7534	25.7503	25.8032	25.2235	25.1737	25.2398	12	12	12	38.1	38.1	38.1	36.006	0	126.67	407270000	130	1.28126e-06	1.10575e-05	P22626-2;P22626;A0A087WUI2	P22626-2;P22626;A0A087WUI2	CTRL_BM	UCMD_BM	CTRL_UCMD	-0.556565	0.166304	-0.390261
HNRNPA3	Heterogeneous nuclear ribonucleoprotein A3	22.2325	22.2855	22.1708	22.48	22.5299	22.6183	22.0065	21.9185	22.07	7	7	7	22.8	22.8	22.8	37.029	0	45.564	44855000	42	0.000202979	0.000423433	P51991-2;P51991	P51991-2;P51991	CTRL_BM	UCMD_BM	CTRL_UCMD	-0.544205	0.230694	-0.313511
HNRNPC	Heterogeneous nuclear ribonucleoproteins C1/C2	24.0499	24.0735	24.04	24.5753	24.5089	24.5749	24.1498	24.0308	24.0981	9	9	9	37	37	37	28.916	0	61.16	174530000	77	1.14237e-05	4.83016e-05	G3V4W0;B4DY08;B2R5W2;G3V4C1;P07910-2;G3V576;G3V2Q1;P07910-4;P07910;G3V5X6;G3V3K6;G3V251;G3V555;G3V575;B4DSU6;G3V4M8;G3V2D6;A0A0G2JPF8;A0A0G2JNQ3;P07910-3;P0DMR1;O60812;B7ZW38;B2RXH8;G3V2H6;G3V5V7	G3V4W0;B4DY08;B2R5W2;G3V4C1;P07910-2;G3V576;G3V2Q1;P07910-4;P07910;G3V5X6;G3V3K6;G3V251;G3V555;G3V575;B4DSU6	CTRL_BM		CTRL_UCMD	-0.459648	-0.0391859	-0.498834
HNRNPD	Heterogeneous nuclear ribonucleoprotein D0	24.5416	24.4191	24.4473	24.7589	24.799	24.7029	24.4177	24.3623	24.4255	7	7	6	37.1	37.1	33.3	23.811	0	47.058	235300000	77	0.000315232	0.000616759	H0YA96;H0Y8G5;Q14103-4;Q14103-3;Q14103-2;Q14103;D6RAF8;D6RF44;D6RBQ9;D6RD83	H0YA96;H0Y8G5;Q14103-4;Q14103-3;Q14103-2;Q14103;D6RAF8;D6RF44;D6RBQ9	CTRL_BM		CTRL_UCMD	-0.352031	0.068184	-0.283847
HNRNPH1	Heterogeneous nuclear ribonucleoprotein H	23.562	23.5151	23.5573	24.1897	24.102	24.0863	23.6562	23.5891	23.5869	8	8	6	27	27	20.7	47.087	0	69.715	125310000	62	5.10605e-06	2.74941e-05	E9PCY7;G8JLB6;P31943;D6RIU0;D6RBM0;E7EQJ0;D6RAM1;E5RGV0;D6R9T0;D6RFM3;D6RIT2;D6RDU3;D6RJ04;D6RIH9;E7EN40;D6RDL0;E5RGH4;H0YB39;P55795;D6R9D3;D6RF17;H0YAQ2;H0YBG7;H0YBD7;E5RJ94	E9PCY7;G8JLB6;P31943;D6RIU0;D6RBM0;E7EQJ0;D6RAM1;E5RGV0;D6R9T0;D6RFM3;D6RIT2;D6RDU3;D6RJ04;D6RIH9;E7EN40	CTRL_BM		CTRL_UCMD	-0.515628	-0.0661401	-0.581769
HNRNPH3	Heterogeneous nuclear ribonucleoprotein H3	21.8691	21.6133	NaN	22.3774	22.336	22.3711	21.9227	21.9086	22.0095	3	3	3	12.8	12.8	12.8	31.525	0	21.128	33966000	29	0.00137692	0.00225902	P31942-3;P31942-2;P31942;P31942-6;P31942-5;P31942-4	P31942-3;P31942-2;P31942	CTRL_BM		CTRL_UCMD	-0.413987	-0.200766	-0.614753
HNRNPK	Heterogeneous nuclear ribonucleoprotein K	24.8037	24.8233	24.8053	25.274	25.3591	25.2779	25.0242	25.0093	25.0064	12	12	12	34.5	34.5	34.5	48.562	0	103.04	305180000	146	2.46446e-06	1.79479e-05	P61978-3;P61978;P61978-2;Q5T6W2;S4R359;S4R457	P61978-3;P61978;P61978-2;Q5T6W2	CTRL_BM	BM_UCMD	CTRL_UCMD	-0.290882	-0.202527	-0.493409
HNRNPL	Heterogeneous nuclear ribonucleoprotein L	21.6453	21.9383	NaN	22.3196	22.3232	22.3036	21.8032	NaN	21.8534	6	6	2	12.5	12.5	4	58.362	0	37.596	32142000	29	0.00843131	0.0112299	M0QXS5;A0A3B3ITJ4;P14866-2;P14866;M0R076;H7C464;B7WPG3;C9IYN3;D6W592;Q8WVV9-5;Q8WVV9-4;Q8WVV9	M0QXS5;A0A3B3ITJ4;P14866-2;P14866	CTRL_BM		CTRL_UCMD	-0.486973	-0.0292928	-0.516266
HNRNPM	Heterogeneous nuclear ribonucleoprotein M	23.502	23.4859	23.5424	24.2907	24.253	24.246	23.7425	23.8494	23.8766	10	10	10	17.3	17.3	17.3	77.569	0	69.506	137390000	84	3.23593e-06	2.12358e-05	A0A087X0X3;P52272-2;P52272;M0R019;M0QY96;M0R2I7;M0R0N3;M0R2T0;M0R0Y6;M0QYQ7;M0QZM1	A0A087X0X3;P52272-2;P52272;M0R019	CTRL_BM	BM_UCMD	CTRL_UCMD	-0.439382	-0.313689	-0.753071
HNRNPU	Heterogeneous nuclear ribonucleoprotein U	24.6985	24.7855	24.8235	25.1585	25.1429	25.1743	24.5102	24.5156	24.5021	13	13	13	21.2	21.2	21.2	80.648	0	104.1	260520000	128	2.49291e-06	1.79479e-05	A0A1W2PP35;A0A1W2PPS1;Q00839-2;Q00839;Q5RI18;A0A1X7SBS1;A0A1W2PRZ7;A0A1W2PQ74;A0A1W2PQL0;A0A1W2PP34;A0A1W2PPL4;A0A1W2PPH7;A0A1W2PQD4;A0A1W2PPE9;A0A1W2PRI6;A0A1W2PP22	A0A1W2PP35;A0A1W2PPS1;Q00839-2;Q00839;Q5RI18;A0A1X7SBS1;A0A1W2PRZ7;A0A1W2PQ74;A0A1W2PQL0;A0A1W2PP34;A0A1W2PPL4;A0A1W2PPH7;A0A1W2PQD4	CTRL_BM	UCMD_BM	CTRL_UCMD	-0.649313	0.2608	-0.388513
HNRNPUL2	Heterogeneous nuclear ribonucleoprotein U-like protein 2	21.603	21.2042	21.2406	21.64	21.6858	21.7172	21.1088	NaN	21.2866	8	8	8	12.6	12.6	12.6	85.104	0	51.623	23449000	32	0.0373553	0.0439064	Q1KMD3;H3BQZ7	Q1KMD3;H3BQZ7	CTRL_BM			-0.48091	0.160359	-0.320552
HSD17B10	3-hydroxyacyl-CoA dehydrogenase type-2	20.9604	21.0786	21.1651	21.28	21.2088	21.3032	21.2538	21.1785	21.2155	5	5	5	29.1	29.1	29.1	26.923	0	38.663	20564000	25	0.0313101	0.0371476	Q99714;Q5H928;Q99714-2	Q99714;Q5H928;Q99714-2			CTRL_UCMD	-0.0482954	-0.145798	-0.194093
HSD17B4	Peroxisomal multifunctional enzyme type 2	21.4537	21.5733	21.5141	21.5444	21.6636	21.6849	21.6905	21.6743	21.6519	9	9	9	16.3	16.3	16.3	76.837	0	63.315	27807000	45	0.0337327	0.039797	A0A2R8YD50;P51659;E7ER27;E7EWE5;P51659-3;P51659-2;A0A2R8YDT8;A0A2R8YF45;A0A2R8Y7L2;G5E9S2;E7ET17;E7EPL9;A0A2R8YEG2;A0A2R8Y7W2	A0A2R8YD50;P51659;E7ER27;E7EWE5;P51659-3;P51659-2;A0A2R8YDT8;A0A2R8YF45		BM_UCMD		0.0400411	-0.157794	-0.117753
HSP90AA1	Heat shock protein HSP 90-alpha	25.385	25.478	25.4622	25.6028	25.5723	25.6522	25.2562	25.2542	25.2337	26	16	16	41.1	25.4	25.4	84.659	0	140.85	400620000	172	7.2271e-05	0.000190855	P07900;P07900-2;G3V2J8;Q14568;Q58FG0;Q58FF6;Q58FG1	P07900;P07900-2	CTRL_BM	UCMD_BM	CTRL_UCMD	-0.361407	0.194233	-0.167174
HSP90AB1	Heat shock protein HSP 90-beta	26.7537	26.7388	26.7713	26.7705	26.7398	26.7867	26.5988	26.5823	26.5914	28	26	15	42	40.1	22.8	83.263	0	206.18	963310000	278	2.78133e-05	9.22229e-05	P08238;Q58FF7	P08238	CTRL_BM	UCMD_BM		-0.174948	0.163812	-0.0111364
HSP90B1	Endoplasmin	27.1346	27.1451	27.2176	27.6427	27.6487	27.6847	27.1557	27.1473	27.1751	33	33	31	47.4	47.4	45.7	92.468	0	323.31	1486400000	409	1.36811e-06	1.14921e-05	P14625;Q96GW1;A0A1W2PRR1;H0YIV0;Q58FF3;F8W026	P14625	CTRL_BM		CTRL_UCMD	-0.499406	0.00682755	-0.492578
HSPA1B	Heat shock 70 kDa protein 1B	23.7318	23.6901	23.7418	23.4697	23.4551	23.4064	23.8394	23.821	23.7852	14	12	6	24.5	21.3	12.3	70.108	0	87.191	112300000	98	1.1894e-05	4.96241e-05	A0A0G2JIW1;P0DMV9;P0DMV8;P0DMV8-2;V9GZ37	A0A0G2JIW1;P0DMV9;P0DMV8;P0DMV8-2;V9GZ37	BM_CTRL	BM_UCMD	UCMD_CTRL	0.371389	-0.0939686	0.27742
HSPA5	78 kDa glucose-regulated protein	27.5236	27.4753	27.4507	27.6544	27.6665	27.6661	27.6127	27.6161	27.6375	26	25	25	45.3	45.3	45.3	72.332	0	316.08	1724200000	408	0.000185608	0.000392884	P11021	P11021		BM_UCMD	CTRL_UCMD	-0.0402024	-0.138623	-0.178826
HSPA8	Heat shock cognate 71 kDa protein	27.2795	27.2331	27.2193	27.3342	27.3277	27.3315	27.2004	27.2167	27.1911	28	28	19	51.4	51.4	38.9	70.897	0	237.57	1384700000	391	0.000581646	0.00105602	P11142;E9PKE3;P11142-2;E9PNE6;E9PN89;A8K7Q2;E9PLF4;E9PQQ4;E9PQK7;E9PK54;E9PI65;E9PPY6;E9PS65;E9PN25;E9PM13	P11142;E9PKE3;P11142-2;E9PNE6;E9PN89;A8K7Q2	CTRL_BM		CTRL_UCMD	-0.128364	0.0414251	-0.0869386
HSPA9	Stress-70 protein, mitochondrial	25.2208	25.1546	25.1714	25.0893	25.0551	25.0803	25.4198	25.3313	25.3877	15	15	15	30	30	30	73.68	0	122	327250000	197	0.000101305	0.000244529	P38646;A0A3B3ITI4;D6RA73;D6RJI2;H0Y8S0;A0A3B3ITN1;H0YBG6	P38646	BM_CTRL	BM_UCMD	UCMD_CTRL	0.30509	-0.197521	0.107569
HSPB1	Heat shock protein beta-1	25.931	25.8468	25.8468	25.7345	25.6917	25.6465	25.6742	25.616	25.5958	7	7	7	38	38	38	22.782	0	75.194	480450000	101	0.00126084	0.00208485	P04792;F8WE04;C9J3N8	P04792;F8WE04		UCMD_BM	UCMD_CTRL	-0.0622963	0.246365	0.184069
HSPB6	Heat shock protein beta-6	24.2448	24.3246	24.2508	23.3865	23.3789	23.5475	24.6315	24.4923	24.498	6	6	6	61.5	61.5	61.5	13.634	0	53.07	152710000	52	4.97203e-06	2.7477e-05	A0A1X7SC65;O14558;K7EP04	A0A1X7SC65;O14558;K7EP04	BM_CTRL	BM_UCMD	UCMD_CTRL	1.10229	-0.268189	0.834105
HSPB7	Heat shock protein beta-7	22.3412	22.2757	22.3271	21.9991	21.9301	NaN	23.2833	22.9294	22.7687	5	5	5	40.8	40.8	40.8	19.017	0	34.442	45319000	29	0.00260874	0.00394126	Q68DG0;Q8N241;Q9UBY9;Q9UBY9-2;C9J5A3;D3YTC6	Q68DG0;Q8N241;Q9UBY9;Q9UBY9-2;C9J5A3;D3YTC6	BM_CTRL	BM_UCMD		1.04509	-0.695164	0.349928
HSPD1	60 kDa heat shock protein, mitochondrial	25.2086	25.2308	25.3696	25.3215	25.2948	25.3145	25.4489	25.4967	25.4282	23	23	23	53.2	53.2	53.2	61.054	0	203.17	361210000	196	0.0129738	0.0164788	P10809;E7ESH4;E7EXB4;P10809-2;C9JL25;C9JL19;C9JCQ4;C9J0S9	P10809	BM_CTRL	BM_UCMD		0.147908	-0.186775	-0.0388668
HSPE1	10 kDa heat shock protein, mitochondrial	24.2449	24.2423	24.2921	24.5472	24.5536	24.5988	24.8963	24.921	24.8703	5	5	5	52	52	52	10.932	0	39.297	211690000	75	3.81547e-07	4.71323e-06	P61604;B8ZZL8;B8ZZ54;S4R3N1	P61604;B8ZZL8;B8ZZ54	BM_CTRL	BM_UCMD	CTRL_UCMD	0.329298	-0.636066	-0.306768
HYOU1	Hypoxia up-regulated protein 1	22.3238	22.2628	22.2295	22.9954	23.0651	22.8166	22.3661	22.5136	22.5847	15	15	15	22.3	22.3	22.3	104.78	0	104.04	56231000	60	0.000467244	0.000870898	A0A087X054;A0A494C039;Q9Y4L1;E9PJ21;A0A087WWI4;K7EQK2;Q9Y4L1-2;J3KTF1;J3QL06;A0A087X214;A0A087WW13;Q9BST8;J3QQH7;J3QLE9;A0A2R8Y358;A0A1W2PS94;Q9BXT5	A0A087X054;A0A494C039;Q9Y4L1;E9PJ21;A0A087WWI4;K7EQK2;Q9Y4L1-2	CTRL_BM		CTRL_UCMD	-0.471803	-0.218417	-0.69022
IARS	Isoleucine--tRNA ligase, cytoplasmic	22.8712	22.7358	22.7707	22.4686	22.4958	22.458	22.8494	22.8532	22.8071	15	15	15	14.4	14.4	14.4	144.5	0	95.867	58835000	77	0.000113664	0.000265216	P41252;J3KR24;A0A0A0MSX9;Q5TCC6;Q5TCD1	P41252;J3KR24;A0A0A0MSX9	BM_CTRL		UCMD_CTRL	0.362496	-0.0430014	0.319495
IDH1	Isocitrate dehydrogenase [NADP] cytoplasmic	23.5315	23.4207	23.3708	22.3952	22.5508	22.4759	23.2871	23.4015	23.2283	11	11	10	24.9	24.9	22.7	46.659	0	68.795	77844000	53	1.45167e-05	5.75192e-05	O75874;C9J4N6;C9JJE5;C9JLU6	O75874	BM_CTRL		UCMD_CTRL	0.832072	0.135137	0.967208
IDH2	Isocitrate dehydrogenase [NADP], mitochondrial	21.4277	21.5709	21.4092	22.4529	22.4403	22.4327	22.1818	22.0476	21.6657	10	9	9	29.2	27	27	45.179	0	59.038	36106000	39	0.00102676	0.00174356	P48735-2;P48735;H0YL11	P48735-2;P48735;H0YL11	CTRL_BM	BM_UCMD	CTRL_UCMD	-0.460863	-0.510031	-0.970895
ILF2	Interleukin enhancer-binding factor 2	22.2234	22.1549	22.1732	22.8727	22.7959	22.8811	22.4466	22.6026	22.5913	6	6	6	21.6	21.6	21.6	38.91	0	55.605	53660000	54	3.28208e-05	0.00010496	B4DY09;Q12905;X6R6Z1;A0A0A0MRL0	B4DY09;Q12905	CTRL_BM	BM_UCMD	CTRL_UCMD	-0.301845	-0.364436	-0.666281
ILF3	Interleukin enhancer-binding factor 3	22.7911	22.8334	22.8409	23.4353	23.3923	23.4298	22.948	23.0109	22.9635	10	10	9	15.4	15.4	14.1	74.606	0	72.302	78168000	78	5.19453e-07	5.76771e-06	Q12906-5;Q12906-4;Q12906-2;Q12906-6;Q12906-3;Q12906;Q12906-7;K7EQR9;K7EKJ9;K7ERM6;K7ENK6;K7EM82;K7EJ09;K7ER69	Q12906-5;Q12906-4;Q12906-2;Q12906-6;Q12906-3;Q12906;Q12906-7	CTRL_BM	BM_UCMD	CTRL_UCMD	-0.444877	-0.152416	-0.597293
IPO5	Importin-5	23.2669	23.2324	23.2349	23.0272	23.0355	22.9463	23.4098	23.402	23.4917	9	9	9	11.5	11.5	11.5	123.75	0	69.911	83537000	77	4.74653e-05	0.000139084	H0Y8C6;O00410;O00410-3;O00410-2;E7ETV3;H0Y3V4;E7EV12;E7EQT5;C9J875;C9JQT6;C9JZD8;E7ETV8;E7ESZ1;E7EWK4;E7EX05	H0Y8C6;O00410;O00410-3;O00410-2	BM_CTRL	BM_UCMD	UCMD_CTRL	0.431517	-0.190255	0.241262
ITGA5	Integrin alpha-5	21.2179	21.0126	21.658	22.8931	22.6684	22.7768	21.6654	22.0898	21.6529	10	10	10	13.3	13.3	13.3	114.54	0	64.421	39173000	38	0.000913143	0.0015694	P08648;H0YIV7	P08648	CTRL_BM		CTRL_UCMD	-0.964926	-0.495612	-1.46054
ITGAV	Integrin alpha-V	21.0525	21.3035	21.0421	21.6479	21.4359	21.6651	21.6046	21.5693	21.4525	8	8	8	10.4	10.4	10.4	111.13	0	54.5	24905000	34	0.00720428	0.00969806	P06756-3;P06756-2;P06756;H7BZG1	P06756-3;P06756-2;P06756		BM_UCMD	CTRL_UCMD	-0.0430816	-0.405729	-0.44881
ITGB1	Integrin beta-1	24.3148	24.4161	24.2266	24.5204	24.5612	24.5812	24.2308	24.3461	24.3613	16	16	16	23.8	23.8	23.8	88.414	0	118.3	190360000	101	0.00917467	0.0119918	P05556;P05556-2;P05556-5;P05556-4;P05556-3;C9JPK5;Q5T3E6;E9PLR6;E7EUI6;E7EQW5;H7C4N8;E7ERX5;C9JNE0;C9JJP8;Q5T3E5;E9PQJ2	P05556;P05556-2;P05556-5;P05556-4;P05556-3	CTRL_BM		CTRL_UCMD	-0.240589	0.00734751	-0.233241
KARS	Lysine--tRNA ligase	21.4592	21.2614	21.2434	21.5759	21.3796	21.4636	21.6313	21.5258	21.5913	4	4	4	8.2	8.2	8.2	68.047	0	24.628	24844000	26	0.0400363	0.046709	Q15046;Q15046-2;H3BRC9;J3KRL2;H3BPV7;H3BVA8	Q15046;Q15046-2		BM_UCMD		0.108173	-0.258758	-0.150586
KHSRP	Far upstream element-binding protein 2	21.151	21.4562	21.279	21.6775	21.6146	21.6787	21.2992	21.2456	21.462	4	4	4	6.8	6.8	6.8	73.027	0	30.827	24896000	28	0.0141161	0.0177155	A0A087WTP3;Q92945;M0R0I5;M0QXW7;M0QYH3;M0R3J3	A0A087WTP3;Q92945;M0R0I5	CTRL_BM		CTRL_UCMD	-0.318676	-0.0377139	-0.35639
KPNB1	Importin subunit beta-1	23.2808	23.2522	23.0812	23.5558	23.5074	23.3822	23.6918	23.606	23.418	14	14	14	18.4	18.4	18.4	97.169	0	101.21	95771000	97	0.0182747	0.022399	Q14974;Q14974-2;J3KTM9;J3QR48;J3QKQ5;J3QRG4	Q14974;Q14974-2;J3KTM9		BM_UCMD		0.0927722	-0.369023	-0.276251
KRT18	Keratin, type I cytoskeletal 18	21.7578	21.6065	21.7258	24.0344	23.7006	23.8609	21.6966	21.5645	21.572	15	14	11	39.9	38.1	32.2	43.774	0	92.239	66158000	60	5.2184e-07	5.76771e-06	F8VZY9;P05783;CON__H-INV:HIT000015463	F8VZY9;P05783	CTRL_BM		CTRL_UCMD	-2.25942	0.0858383	-2.17359
LAMP1	Lysosome-associated membrane glycoprotein 1	21.8173	21.8875	21.7158	22.612	22.59	22.5539	22.1234	22.1217	22.2468	3	3	3	8.6	8.6	8.6	44.882	0	24.578	41528000	29	2.36513e-05	8.23222e-05	P11279;P11279-2	P11279;P11279-2	CTRL_BM	BM_UCMD	CTRL_UCMD	-0.420332	-0.356585	-0.776917
LAP3	Cytosol aminopeptidase	21.0372	21.0761	21.0168	21.2164	21.035	21.1167	21.4946	21.4907	21.6068	6	6	6	14.8	14.8	14.8	52.771	0	38.534	21019000	35	0.000236103	0.000476747	P28838-2;P28838;H0Y9Q1	P28838-2;P28838;H0Y9Q1	BM_CTRL	BM_UCMD		0.407103	-0.488136	-0.0810335
LASP1	LIM and SH3 domain protein 1	23.4111	23.4911	23.2831	22.5164	22.5385	22.5723	22.6047	22.8486	22.7882	7	7	7	26.8	26.8	26.8	29.717	0	44.3	71149000	44	9.04911e-05	0.000222693	Q14847;Q14847-2;C9J9W2;Q14847-3;F6S2S5;K7ESD6;J3KSN1	Q14847;Q14847-2;C9J9W2;Q14847-3		UCMD_BM	UCMD_CTRL	0.208261	0.646784	0.855045
LDHA	L-lactate dehydrogenase A chain	27.3133	27.3509	27.3431	27.2752	27.3092	27.3106	27.1235	27.2384	27.1859	19	19	18	58.7	58.7	55.1	36.688	0	163.69	1393000000	237	0.00551765	0.00765665	P00338;P00338-3;P00338-4;P00338-5;P00338-2;F5GXY2;F5GYU2;F5GXH2;F5H5J4;F5H6W8;F5GZQ4;F5H8H6;F5GXC7;F5GWW2;F5GXU1;F5H5G7;F5H155;A0A087WUM2;G3XAP5;F5H245;Q6ZMR3;P07864	P00338;P00338-3;P00338-4;P00338-5;P00338-2;F5GXY2	CTRL_BM	UCMD_BM		-0.115062	0.152494	0.0374315
LDHB	L-lactate dehydrogenase B chain	25.0661	24.9983	25.0186	24.8599	24.8214	24.8221	24.7995	24.8	24.7896	10	9	9	33.5	29.9	29.9	36.638	0	68.669	266540000	96	4.72246e-05	0.000139084	P07195;A0A3B3IS95;A8MW50;C9J7H8;F5H793	P07195;A0A3B3IS95;A8MW50;C9J7H8;F5H793		UCMD_BM	UCMD_CTRL	-0.0382045	0.231573	0.193368
LEPRE1	Prolyl 3-hydroxylase 1	23.0548	23.0881	23.0589	22.8689	22.8486	22.9646	23.0698	22.9446	22.9028	11	11	11	17.5	17.5	17.5	78.921	0	78.616	70137000	76	0.0399208	0.0466607	Q32P28-4;Q32P28;Q32P28-3;Q32P28-2;E2QRI1;H7C2W6;Q8IVL5-2;Q8IVL5	Q32P28-4;Q32P28;Q32P28-3			UCMD_CTRL	0.079233	0.0931836	0.172417
LGALS1	Galectin-1	28.1939	28.2353	28.1952	28.6892	28.6461	28.6858	28.3862	28.4373	28.3995	9	9	9	83.7	83.7	83.7	14.716	0	123.35	3108500000	159	1.35797e-06	1.14921e-05	P09382;F8WEI7	P09382	CTRL_BM	BM_UCMD	CTRL_UCMD	-0.266003	-0.199568	-0.465571
LGALS3	Galectin-3	23.6993	23.662	23.7116	23.0741	23.0938	23.1199	23.5706	23.5732	23.6415	7	7	7	31.2	31.2	31.2	26.152	0	52.579	100080000	65	7.53695e-07	7.41919e-06	P17931;G3V3R6	P17931;G3V3R6	BM_CTRL	UCMD_BM	UCMD_CTRL	0.49942	0.095645	0.595065
LIMA1	LIM domain and actin-binding protein 1	22.935	22.879	22.8453	23.1586	23.2544	23.1942	22.9345	22.905	22.9702	8	8	8	17.1	17.1	17.1	66.99	0	55.999	73897000	53	0.000209366	0.000433883	F8VQE1;Q9UHB6-2;Q9UHB6-5;Q9UHB6;Q9UHB6-4;F8VS07;Q9UHB6-3;F8VRN8	F8VQE1;Q9UHB6-2;Q9UHB6-5;Q9UHB6;Q9UHB6-4;F8VS07;Q9UHB6-3	CTRL_BM		CTRL_UCMD	-0.26613	-0.0499043	-0.316034
LMAN1	Protein ERGIC-53	21.864	21.6598	22.0258	22.4406	22.3895	22.4042	21.8905	22.1193	21.9427	5	5	5	12.9	12.9	12.9	57.548	0	33.975	39629000	33	0.00400646	0.00577591	P49257	P49257	CTRL_BM		CTRL_UCMD	-0.424065	-0.129938	-0.554003
LMAN2	Vesicular integral-membrane protein VIP36	21.9494	22.0613	22.135	22.2128	22.1883	22.2335	22.0163	21.8562	21.8979	4	4	4	14.3	14.3	14.3	40.228	0	26.373	37562000	24	0.0086278	0.0114432	Q12907;D6RBV2;D6RIU4;D6RBH1	Q12907;D6RBV2;D6RIU4	CTRL_BM			-0.286579	0.125502	-0.161076
LMNA	Prelamin-A/C	28.5435	28.64	28.6332	28.3985	28.49	28.5067	28.3169	28.3956	28.456	38	38	2	55	55	4.5	74.139	0	323.31	3275200000	560	0.0131864	0.0166816	P02545;P02545-6;P02545-3;P02545-5;P02545-4;H0YAB0;A0A0C4DGC5	P02545;P02545-6;P02545-3;P02545-5;P02545-4		UCMD_BM		-0.0752235	0.215611	0.140387
LMNB1	Lamin-B1	21.3798	21.5994	21.6098	22.0468	22.1188	21.9474	21.8144	21.5824	21.6091	9	8	8	25.3	23.3	23.3	44.643	0	52.575	31397000	33	0.00436386	0.00619197	E9PBF6;P20700;A0A0D9SFE5;A0A0D9SFY5	E9PBF6;P20700;A0A0D9SFE5;A0A0D9SFY5	CTRL_BM		CTRL_UCMD	-0.366958	-0.138919	-0.505877
LMO7	LIM domain only protein 7	23.2148	23.2686	23.2508	23.1902	23.2873	23.1861	23.0452	23.0647	23.0707	16	16	1	11.6	11.6	0.5	186.18	0	104.94	82846000	89	0.00181937	0.00292399	F8WD26;E9PMP7	F8WD26;E9PMP7	CTRL_BM	UCMD_BM		-0.161723	0.184666	0.0229428
LRP1	Prolow-density lipoprotein receptor-related protein 1	24.1095	24.0579	24.0324	24.6158	24.5754	24.7066	24.3663	24.3273	24.2708	35	35	35	9.3	9.3	9.3	504.6	0	247.61	187170000	193	3.76384e-05	0.000117387	Q07954;H0YJI8;Q6PJ72	Q07954	CTRL_BM	BM_UCMD	CTRL_UCMD	-0.31165	-0.255041	-0.566691
LRPPRC	Leucine-rich PPR motif-containing protein, mitochondrial	21.7195	21.8827	21.8331	22.5482	22.2937	22.2805	22.0591	21.9677	21.9512	14	14	14	9.5	9.5	9.5	157.9	0	99.441	39073000	53	0.00165191	0.00267533	P42704;C9JCA9;B8ZZ38;A0A0C4DG06	P42704	CTRL_BM		CTRL_UCMD	-0.386041	-0.18008	-0.566121
LRRC59	Leucine-rich repeat-containing protein 59	24.6629	24.6521	24.6674	25.1011	25.0156	25.0813	24.6752	24.5825	24.612	10	10	10	35.8	35.8	35.8	34.93	0	82.962	253110000	108	1.25829e-05	5.11434e-05	Q96AG4	Q96AG4	CTRL_BM		CTRL_UCMD	-0.442707	0.0370609	-0.405646
MANF	Mesencephalic astrocyte-derived neurotrophic factor	21.8262	21.919	21.7569	22.0044	21.9682	21.9687	21.7497	21.7519	NaN	6	6	6	31.9	31.9	31.9	21.143	0	38.048	30640000	34	0.011894	0.0151685	A8K878;P55145;H7C2D6	A8K878;P55145	CTRL_BM		CTRL_UCMD	-0.229733	0.084765	-0.144968
MAP1B	Microtubule-associated protein 1B	24.8374	24.7781	24.8252	24.457	24.4666	24.3869	24.3998	24.4991	24.4425	35	35	34	20.4	20.4	20	270.63	0	226.12	220350000	174	5.20067e-05	0.000150295	P46821;D6RA32;D6RA40;D6RGJ3;D6RCL2	P46821		UCMD_BM	UCMD_CTRL	0.0104392	0.366085	0.376524
MAP4	Microtubule-associated protein	24.0961	24.1231	24.1493	23.648	23.7363	23.5643	24.185	24.2127	24.1905	17	17	17	10.5	10.5	10.5	245.44	0	116.24	144760000	113	2.85497e-05	9.41692e-05	E7EVA0;P27816-6;P27816;P27816-2;P27816-5;H7C4C5;P27816-4;H0Y2V1;B5MEG9;F8W9U4;A0A0J9YVV8;A0A0J9YW37;H7C456;P27816-7	E7EVA0;P27816-6;P27816;P27816-2	BM_CTRL		UCMD_CTRL	0.544873	-0.0731196	0.471754
MAPK1	Mitogen-activated protein kinase 1	21.304	21.475	21.4227	20.8739	20.7037	20.7664	21.1207	21.0574	21.2014	5	4	4	15.3	11.9	11.9	41.389	0	28.787	19707000	30	0.000282948	0.000558801	P28482;P28482-2	P28482;P28482-2	BM_CTRL	UCMD_BM	UCMD_CTRL	0.344652	0.274622	0.619274
MATR3	Matrin-3	21.9558	21.8422	21.8278	23.0158	22.9298	23.075	20.9128	21.7745	21.0949	11	11	11	17.4	17.4	17.4	94.622	0	72.545	45049000	47	0.000597804	0.00107641	A0A0R4J2E8;A8MXP9;P43243;D6REM6;D6R991;H0Y8T4;B3KM87;P43243-2;D6RBI2;D6RE02;D6RIA2;D6RB45;A0A1B0GX04;D6R9F3;D6RAM9;D6RAY2;D6RBS2;D6RCM3;D6REK4;D6R8Z5;D6RBK5;Q68E03	A0A0R4J2E8;A8MXP9;P43243;D6REM6;D6R991	CTRL_BM		CTRL_UCMD	-1.69778	0.566097	-1.13168
MDH1	Malate dehydrogenase, cytoplasmic	23.147	23.0483	23.1341	22.5217	22.5665	22.5142	22.6726	22.6553	22.6796	6	6	6	33.8	33.8	33.8	23.038	0	37.768	62377000	40	2.68561e-06	1.85927e-05	B9A041;P40925-2;P40925;P40925-3;B8ZZ51;C9JF79;C9JRL4	B9A041;P40925-2;P40925;P40925-3;B8ZZ51;C9JF79	BM_CTRL	UCMD_BM	UCMD_CTRL	0.134884	0.441258	0.576142
MDH2	Malate dehydrogenase, mitochondrial	25.2579	25.2217	25.2801	25.6223	25.5199	25.5263	25.7352	25.6661	25.6598	14	14	14	56.2	56.2	56.2	35.503	0	131.18	402500000	207	5.60705e-05	0.000159839	P40926;P40926-2;G3XAL0	P40926;P40926-2;G3XAL0	BM_CTRL	BM_UCMD	CTRL_UCMD	0.130507	-0.434006	-0.303499
MGST1	Microsomal glutathione S-transferase 1	23.7281	23.7959	23.8295	22.9493	22.8852	22.8617	23.9766	23.9324	23.8822	4	4	4	27.1	27.1	27.1	17.598	0	41.623	105530000	40	4.01964e-07	4.77806e-06	P10620;F5H7F6;F5H6X2;P10620-2;F5GX73;F5H613;F5H760	P10620;F5H7F6;F5H6X2;P10620-2	BM_CTRL	BM_UCMD	UCMD_CTRL	1.0317	-0.145801	0.885904
MRC2	C-type mannose receptor 2	22.6781	22.7727	22.6967	23.0692	22.9957	23.02	22.7986	22.767	22.7109	10	10	10	8.8	8.8	8.8	166.67	0	72.466	65188000	65	0.000262523	0.000521734	Q9UBG0;E7EME3;J3QQZ6	Q9UBG0	CTRL_BM		CTRL_UCMD	-0.269337	-0.042871	-0.312208
MSN	Moesin	26.0144	25.9437	25.943	25.9406	25.9321	25.951	25.7762	25.809	25.7434	23	23	17	39.9	39.9	31.4	67.819	0	185.47	540680000	213	0.000538827	0.000992577	P26038;V9GZ54;E9PQ82;E9PNV3;A0A2R8Y5P0;P35241-3	P26038	CTRL_BM	UCMD_BM		-0.164805	0.190976	0.0261702
MTCH2	Mitochondrial carrier homolog 2	20.6554	20.5642	20.8211	20.9587	21.0689	21.1874	20.8168	20.8431	20.8026	3	3	3	16.4	16.4	16.4	28.549	0	19.912	16648000	22	0.00864812	0.011446	E9PIE4;Q9Y6C9	E9PIE4;Q9Y6C9			CTRL_UCMD	-0.253759	-0.136749	-0.390508
MTHFD1	C-1-tetrahydrofolate synthase, cytoplasmic	21.3268	21.4027	21.3306	21.387	21.4112	21.4387	21.0527	21.1828	21.007	7	7	7	8.6	8.6	8.6	99.719	0	48.592	23016000	39	0.00110477	0.00185433	V9GYY3;A0A384N5Y3;F5H2F4;P11586;A0A494C1T2;V9GZ78	V9GYY3;A0A384N5Y3;F5H2F4;P11586;A0A494C1T2;V9GZ78	CTRL_BM	UCMD_BM		-0.329683	0.27102	-0.0586631
MVP	Major vault protein	24.8092	24.8536	24.8596	24.5626	24.5089	24.5933	24.6509	24.7385	24.6904	27	27	27	36.2	36.2	36.2	99.326	0	184.32	236500000	190	0.000320814	0.000623805	Q14764;H3BQK6;H3BRL2;H3BUK7;H3BNF6;H3BP76;H3BPZ2;H3BNF2;H3BUP3;H3BQE7	Q14764	BM_CTRL	UCMD_BM	UCMD_CTRL	0.138358	0.147263	0.285621
MYH9	Myosin-9	28.3764	28.381	28.3579	28.4157	28.4377	28.4392	28.0253	28.0805	28.0602	86	86	69	47	47	37.3	226.53	0	323.31	2881600000	948	7.08427e-07	7.2717e-06	P35579;P35579-2;Q5BKV1;B1AH99;A0A0C4DFM8;A0A494C024;E7ERA5;A0A2R8Y4C3;A1L2Z2;REV__S4R3H4;REV__E7EQT4;REV__Q9UKV3-5;REV__Q9UKV3	P35579;P35579-2	CTRL_BM	UCMD_BM	CTRL_UCMD	-0.375393	0.316288	-0.0591054
MYL12A	Myosin regulatory light chain 12A	24.7622	24.7287	24.7795	24.7325	24.6876	24.7548	24.4974	24.4327	24.4901	7	7	3	50.3	50.3	23.2	20.457	0	53.59	230190000	81	6.90975e-05	0.00018524	J3QRS3;P19105;O14950;J3KTJ1	J3QRS3;P19105;O14950	CTRL_BM	UCMD_BM		-0.251548	0.283265	0.0317172
MYL6	Myosin light polypeptide 6	26.0843	26.1596	26.0992	26.0364	26.0789	26.0808	25.9458	25.9259	25.9328	8	8	6	57.9	57.9	41.4	16.29	0	82.247	597150000	109	0.000561115	0.00102465	F8W1R7;G3V1V0;P60660-2;P60660;J3KND3;G8JLA2;B7Z6Z4;G3V1Y7;F8VPF3;F8VZU9;F8W180;H0YI43;F8VXL3	F8W1R7;G3V1V0;P60660-2;P60660;J3KND3;G8JLA2;B7Z6Z4;G3V1Y7;F8VPF3;F8VZU9;F8W180	CTRL_BM	UCMD_BM		-0.130655	0.179879	0.0492239
MYO1B	Unconventional myosin-Ib	24.0781	24.1152	24.1118	23.6161	23.7143	23.7018	23.7928	23.7544	23.8205	22	22	21	23.4	23.4	22.6	128.48	0	146	135020000	112	2.51844e-05	8.53019e-05	E9PDF6;O43795-2;O43795;E7EQD9;H7C2Y7;C9JYW1;A0A0U1RRI3;C9JUP5;Q9UBC5;G3V342;A0A140TA25;Q8N1T3-3;Q8N1T3	E9PDF6;O43795-2;O43795	BM_CTRL	UCMD_BM	UCMD_CTRL	0.111432	0.312309	0.423741
MYO1C	Unconventional myosin-Ic	25.8124	25.7563	25.7732	25.8378	25.7722	25.7932	25.9336	25.8672	25.9093	25	25	25	29.2	29.2	29.2	118.99	0	179.65	506840000	186	0.00704364	0.00952252	F5H6E2;O00159-2;O00159-3;O00159;I3L204;I3L501;I3L3Y6;I3L3F5	F5H6E2;O00159-2;O00159-3;O00159	BM_CTRL	BM_UCMD		0.1023	-0.122802	-0.0205015
MYOF	Myoferlin	25.6252	25.6607	25.5723	25.3343	25.3172	25.3485	24.824	24.7418	24.7997	57	57	57	33.8	33.8	33.8	233.47	0	323.31	369720000	294	4.12961e-07	4.81788e-06	Q9NZM1-6;Q9NZM1;Q9NZM1-3;Q9NZM1-2;Q9NZM1-5;H0YD14;Q9NZM1-7;Q9NZM1-8;Q9NZM1-4;O75923-15;O75923-3;O75923-9;O75923;O75923-14;O75923-6;O75923-12;O75923-5;O75923-11;O75923-4;O75923-10;O75923-2;O75923-8;O75923-7;O75923-13	Q9NZM1-6;Q9NZM1;Q9NZM1-3;Q9NZM1-2;Q9NZM1-5	CTRL_BM	UCMD_BM	UCMD_CTRL	-0.54448	0.830946	0.286466
NACA	Nascent polypeptide-associated complex subunit alpha	22.415	22.4271	22.4781	22.1145	22.112	22.1099	22.3898	22.3089	22.4445	4	4	4	40.4	40.4	40.4	15.016	0	30.043	44665000	38	0.000208601	0.000433724	F8VZJ2;F8W0W4;H0YHX9;Q13765;E9PAV3-2;E9PAV3;F8W1N5;F8VNW4;F8VZ58;Q9BZK3	F8VZJ2;F8W0W4;H0YHX9;Q13765;E9PAV3-2;E9PAV3;F8W1N5;F8VNW4	BM_CTRL		UCMD_CTRL	0.270004	0.0581882	0.328192
NANS	Sialic acid synthase	20.8292	20.7113	20.7984	20.9922	NaN	20.7756	21.0435	21.2107	21.0458	3	3	3	11.7	11.7	11.7	40.307	0	25.833	15958000	19	0.0273598	0.0327694	Q9NR45;Q5TBR0;Q5TBR1	Q9NR45		BM_UCMD		0.214189	-0.321658	-0.107469
NAP1L1	Nucleosome assembly protein 1-like 1	23.1905	22.9002	22.872	23.5217	23.4117	23.4809	23.462	23.4754	23.5784	6	6	5	34.3	34.3	29.3	23.417	0	45.341	88293000	58	0.00229598	0.00354526	H0YHC3;F8W020;F8W118;F8VY35;F8VV59;B7Z9C2;F8W0J6;F5H4R6;H0YIV4;P55209-2;P55209;H0YH88;F8VXI6;F8VUX1;F8W543;P55209-3;F8VRJ2;F8VVB5	H0YHC3;F8W020;F8W118;F8VY35;F8VV59;B7Z9C2;F8W0J6;F5H4R6;H0YIV4;P55209-2;P55209;H0YH88;F8VXI6;F8VUX1;F8W543;P55209-3;F8VRJ2;F8VVB5		BM_UCMD	CTRL_UCMD	0.0340658	-0.511308	-0.477242
NARS	Asparagine--tRNA ligase, cytoplasmic	23.1577	23.1163	23.0562	22.2409	22.2615	22.2565	23.0628	23.1511	23.0976	9	9	9	18.4	18.4	18.4	62.942	0	59.048	65900000	56	2.6192e-07	3.83743e-06	O43776;K7EQ35;K7EIU7;K7EPK2;O43776-2;K7EMQ6;K7EJ19	O43776	BM_CTRL		UCMD_CTRL	0.851298	0.00637577	0.857674
NCL	Nucleolin	24.7871	24.8157	24.8505	25.0807	25.1288	25.1562	24.5529	24.5573	24.6238	16	16	16	24.6	24.6	24.6	76.613	0	108.95	265350000	137	5.67084e-06	2.92838e-05	P19338;H7BY16;C9JYW2;C9JLB1;C9J1H7;C9JWL1	P19338;H7BY16	CTRL_BM	UCMD_BM	CTRL_UCMD	-0.54387	0.239633	-0.304237
NDUFA4	Cytochrome c oxidase subunit NDUFA4	22.4432	22.3655	22.3102	22.3781	22.3376	22.3345	22.6355	22.5336	22.5408	2	2	2	27.2	27.2	27.2	9.3697	0	14.201	47613000	22	0.00402534	0.00577668	O00483	O00483	BM_CTRL	BM_UCMD		0.220515	-0.196719	0.0237967
NDUFS3	NADH dehydrogenase [ubiquinone] iron-sulfur protein 3, mitochondrial	21.0292	21.0222	21.0615	21.1202	21.1177	21.1048	21.5458	21.5919	21.5342	3	3	3	14.8	14.8	14.8	30.241	0	22.111	20733000	23	2.22329e-07	3.41627e-06	O75489	O75489	BM_CTRL	BM_UCMD	CTRL_UCMD	0.443267	-0.519781	-0.076514
NDUFV2	NADH dehydrogenase [ubiquinone] flavoprotein 2, mitochondrial	20.0917	20.1182	20.1702	20.3002	20.1428	20.1113	20.7358	20.7377	20.708	2	2	2	9.1	9.1	9.1	27.907	0	14.303	11256000	18	4.46862e-05	0.000136002	E7EPT4;P19404	E7EPT4;P19404	BM_CTRL	BM_UCMD		0.54007	-0.600161	-0.060091
NES	Nestin	21.8568	21.8572	21.5916	25.5721	25.4948	25.588	23.487	23.618	23.6484	32	32	32	24.3	24.3	24.3	177.44	0	229.8	192950000	145	2.95643e-08	9.64203e-07	P48681	P48681	CTRL_BM	BM_UCMD	CTRL_UCMD	-1.96606	-1.81231	-3.77836
NHP2L1	NHP2-like protein 1	21.3243	21.3599	21.3322	21.554	21.5832	21.6318	21.484	21.6238	NaN	4	4	4	15.4	15.4	15.4	30.162	0	25.489	23913000	24	0.00428942	0.00610618	A0A3B3IUA2;B1AHD1;P55769;A0A3B3IRU2;A0A3B3ISH1;A0A3B3ISK4	A0A3B3IUA2;B1AHD1;P55769;A0A3B3IRU2		BM_UCMD	CTRL_UCMD	-0.0344316	-0.216712	-0.251143
NME1-NME2	Nucleoside diphosphate kinase	25.0473	25.0319	25.1037	24.8002	24.8571	24.8569	25.096	25.1559	25.1381	9	9	9	50	50	50	32.642	0	66.367	289870000	81	0.000104674	0.000250739	Q32Q12;P22392-2;P22392;J3KPD9;E7ERL0;O60361;P15531;P15531-2;F6XY72;E5RHP0;C9K028	Q32Q12;P22392-2;P22392;J3KPD9;E7ERL0;O60361;P15531;P15531-2	BM_CTRL		UCMD_CTRL	0.291904	-0.0689199	0.222984
NPEPPS	Puromycin-sensitive aminopeptidase	21.7905	21.835	21.8745	21.5151	21.2933	21.3668	21.6622	21.6634	21.5121	8	8	8	9.6	9.6	9.6	102.99	0	50.735	27628000	36	0.00226286	0.00350271	E9PLK3;P55786-2;P55786;H0YDG0;H0YCQ5;E9PJY4;E9PPD4;E9PP11;A6NEC2-3;A6NEC2	E9PLK3;P55786-2;P55786	BM_CTRL	UCMD_BM	UCMD_CTRL	0.21959	0.219446	0.439036
NPM1	Nucleophosmin	24.2065	24.2025	24.1759	25.0309	25.1197	25.0882	24.9018	24.9267	24.886	7	7	7	32.1	32.1	32.1	29.464	0	65.705	245190000	118	6.98218e-08	1.91251e-06	P06748-2;P06748;P06748-3;E5RGW4;E5RI98	P06748-2;P06748;P06748-3	CTRL_BM	BM_UCMD	CTRL_UCMD	-0.175136	-0.7099	-0.885036
NT5E	5-nucleotidase	23.8245	23.7891	23.7458	23.461	23.3966	23.4418	23.8894	23.8347	23.8456	12	12	12	26.7	26.7	26.7	63.367	0	84.396	115730000	110	1.07325e-05	4.63116e-05	P21589;P21589-2;Q96B60;H0Y7R7;H0Y3X5	P21589;P21589-2;Q96B60	BM_CTRL		UCMD_CTRL	0.423376	-0.0699357	0.35344
NUCB1	Nucleobindin-1	22.1228	22.0144	22.1425	22.2004	22.1914	22.1543	22.5609	22.5606	22.4434	10	10	10	24.3	24.3	24.3	53.879	0	69.418	42554000	62	0.000225684	0.000460132	Q02818;H7BZI1;C9JKZ2;C9JBD3;C9J3C1	Q02818;H7BZI1;C9JKZ2	BM_CTRL	BM_UCMD		0.340513	-0.428361	-0.0878476
OAT	Ornithine aminotransferase, mitochondrial	22.3412	22.1435	22.1699	22.7254	22.6346	22.6044	22.2679	22.2145	22.2648	8	8	8	17.1	17.1	17.1	48.534	0	50.455	48360000	36	0.000598005	0.00107641	P04181;P04181-2	P04181;P04181-2	CTRL_BM		CTRL_UCMD	-0.406449	-0.0283773	-0.434826
OTUB1	Ubiquitin thioesterase OTUB1	21.1143	21.0831	21.2791	21.0578	20.922	20.8055	21.2473	21.2905	21.3267	4	4	4	17.4	17.4	17.4	28.05	0	24.892	19631000	31	0.0111169	0.0142641	F5GYN4;J3KR44;F5H6Q1;F5GYJ8;Q96FW1;F5H3F0;Q96FW1-2	F5GYN4;J3KR44;F5H6Q1;F5GYJ8;Q96FW1;F5H3F0;Q96FW1-2	BM_CTRL			0.356408	-0.127104	0.229304
P4HA1	Prolyl 4-hydroxylase subunit alpha-1	23.6743	23.6693	23.6974	24.3851	24.3218	24.344	24.0175	24.0179	24.0732	15	15	15	33.3	33.3	33.3	61.049	0	106.22	147280000	95	3.04317e-07	4.26359e-06	P13674;P13674-3;P13674-2	P13674;P13674-3;P13674-2	CTRL_BM	BM_UCMD	CTRL_UCMD	-0.314101	-0.356053	-0.670153
P4HA2	Prolyl 4-hydroxylase subunit alpha-2	24.4145	24.4543	24.3504	24.4211	24.4223	24.4012	24.2578	24.2906	24.167	15	15	15	34	34	34	60.632	0	106.31	185410000	125	0.0069182	0.00937304	O15460-2;O15460;C9JX45;A8MXE0;E7ERI1;E7ENX0;E7EPI9;C9JCP0;C9JN43;C9JIG4;C9JFJ1	O15460-2;O15460	CTRL_BM	UCMD_BM		-0.175491	0.167625	-0.00786595
P4HB	Protein disulfide-isomerase	27.4671	27.5313	27.5103	27.7905	27.7838	27.7696	27.5674	27.5618	27.5568	29	29	29	58.1	58.1	58.1	57.116	0	292.18	1767200000	415	6.27988e-06	3.16506e-05	P07237;H7BZ94;H0Y3Z3;I3L398;I3L312;I3NI03;I3L4M2;I3L0S0;I3L3U6;I3L514;I3L3P5;I3L1Y5	P07237;H7BZ94;H0Y3Z3	CTRL_BM	BM_UCMD	CTRL_UCMD	-0.21932	-0.0588595	-0.278179
PABPC1	Polyadenylate-binding protein	24.0614	24.0202	24.0537	24.3242	24.3416	24.345	24.0093	23.9534	23.9019	14	14	10	31.2	31.2	19.9	58.535	0	99.871	158810000	100	2.28189e-05	8.07637e-05	A0A087WTT1;P11940-2;P11940;E7EQV3;E7ERJ7;H0YAR2;Q9H361;H0YAP2;H0YBN4;E5RGH3;E5RJB9;H0YB86;E5RH24;Q4VXU2;E5RHG7;H0YEQ8;Q4VXU2-2;E5RGC4;E5RFD8;H0YAS6;H0YB75;Q5JQF8	A0A087WTT1;P11940-2;P11940;E7EQV3;E7ERJ7;H0YAR2;Q9H361	CTRL_BM	UCMD_BM	CTRL_UCMD	-0.381428	0.089677	-0.291751
PAFAH1B1	Platelet-activating factor acetylhydrolase IB subunit alpha	21.0519	21.227	21.0676	20.5958	NaN	20.6112	20.6862	20.8179	20.9247	4	4	4	10.5	10.5	10.5	46.637	0	27.009	15860000	23	0.00546323	0.00761468	P43034;I3L3N5;P43034-2	P43034;I3L3N5;P43034-2		UCMD_BM	UCMD_CTRL	0.209366	0.304809	0.514174
PAFAH1B2	Platelet-activating factor acetylhydrolase IB subunit beta	21.1294	21.0354	21.1024	21.0935	21.1524	21.2641	21.8226	21.8513	21.8643	2	2	2	12.2	12.2	12.2	25.569	0	14.043	22938000	27	7.40764e-06	3.57811e-05	P68402;J3KNE3;P68402-3;P68402-2;P68402-4	P68402;J3KNE3;P68402-3;P68402-2;P68402-4	BM_CTRL	BM_UCMD		0.674427	-0.756566	-0.0821389
PAICS	Multifunctional protein ADE2	21.976	21.9599	21.9657	21.739	21.5351	21.6284	21.7848	21.6924	21.6787	6	6	6	15.5	15.5	15.5	47.079	0	42.51	30599000	29	0.00236359	0.00363185	P22234;P22234-2;E9PBS1;D6RF62	P22234;P22234-2;E9PBS1;D6RF62		UCMD_BM	UCMD_CTRL	0.0828306	0.247807	0.330638
PALLD	Palladin	22.782	22.7506	22.7453	22.8799	22.9781	22.9762	22.0882	22.1557	22.074	13	13	13	14.7	14.7	14.7	108.63	0	86.076	57931000	74	7.96867e-07	7.70064e-06	Q8WX93-3;Q8WX93;Q8WX93-8;Q8WX93-5;Q8WX93-2;Q8WX93-9;Q8WX93-4;Q8WX93-7;H0YA05;A0A3B3ISX8;D6R9F5;F8WA26;A0A087WX60;Q86TC9-2;Q86TC9	Q8WX93-3;Q8WX93;Q8WX93-8;Q8WX93-5;Q8WX93-2;Q8WX93-9;Q8WX93-4;Q8WX93-7	CTRL_BM	UCMD_BM	CTRL_UCMD	-0.839047	0.652982	-0.186065
PARK7	Protein deglycase DJ-1	22.5984	22.658	22.5499	22.3747	22.3933	22.3248	22.8271	22.7222	22.8684	5	5	5	38.6	38.6	38.6	19.891	0	37.096	55584000	40	0.000250626	0.000504454	Q99497;K7ELW0;K7EN27	Q99497;K7ELW0;K7EN27	BM_CTRL	BM_UCMD	UCMD_CTRL	0.442648	-0.204425	0.238223
PCBP1	Poly(rC)-binding protein 1	23.3543	23.0655	23.0599	23.4706	23.4387	23.4085	23.27	23.3013	23.1991	7	7	6	26.7	26.7	23.6	37.497	0	48.098	89651000	42	0.041756	0.0484461	Q15365	Q15365			CTRL_UCMD	-0.182059	-0.0908412	-0.2729
PCBP2	Poly(rC)-binding protein 2	22.5932	22.3442	22.55	22.9911	22.9696	23.0208	22.7331	22.7866	22.8261	6	5	5	24.4	21.3	21.3	38.15	0	36.344	61757000	37	0.000964229	0.00164624	Q15366-6;Q15366-3;Q15366;Q15366-2;H3BRU6;F8VZX2;Q15366-7;Q15366-8;Q15366-4;Q15366-5;F8VXH9;F8W0G4;F8W1G6;H3BSS4;F8VRH0;J3QT27;E9PFP8;P57721-2;P57721-3;P57721-5;P57721-4;P57721;F8VTZ0;H3BND9	Q15366-6;Q15366-3;Q15366;Q15366-2;H3BRU6;F8VZX2;Q15366-7;Q15366-8;Q15366-4;Q15366-5;F8VXH9;F8W0G4;F8W1G6	CTRL_BM	BM_UCMD	CTRL_UCMD	-0.21155	-0.282612	-0.494163
PCK2	Phosphoenolpyruvate carboxykinase [GTP], mitochondrial	22.7176	22.7519	22.6984	22.1603	22.2143	22.0558	22.7709	22.6257	22.6812	10	10	10	18.8	18.8	18.8	70.698	0	63.273	52596000	47	5.48218e-05	0.000157706	Q16822;Q16822-3;H0YML5;H0YM31;A0A0A0MS74;Q16822-2;H0YMA5;H0YMU6;H0YNG4;P35558	Q16822;Q16822-3;H0YML5;H0YM31;A0A0A0MS74;Q16822-2	BM_CTRL		UCMD_CTRL	0.548887	0.0289585	0.577845
PCYOX1	Prenylcysteine oxidase 1	22.1116	22.1076	22.2211	22.1718	22.2193	22.23	22.4186	22.4487	22.3471	5	5	5	12.4	12.4	12.4	48.506	0	35.64	42699000	39	0.00196442	0.00310732	Q9UHG3-2;Q9UHG3;C9K055;F8W8W4;C9JGT6;C9JM55	Q9UHG3-2;Q9UHG3	BM_CTRL	BM_UCMD		0.198172	-0.257693	-0.0595211
PDCD6IP	Programmed cell death 6-interacting protein	22.8477	22.808	22.8572	22.5599	22.5176	22.5252	22.7162	22.7112	22.6568	14	14	14	17.1	17.1	17.1	96.022	0	89.601	59054000	67	3.23886e-05	0.000104106	Q8WUM4;Q8WUM4-2;A0A3B3IT07;Q8WUM4-3;F8WEQ7;F8WBR8;C9IZF9;F8WDK9	Q8WUM4;Q8WUM4-2	BM_CTRL	UCMD_BM	UCMD_CTRL	0.160632	0.142807	0.303439
PDGFRB	Platelet-derived growth factor receptor beta	21.1958	21.0321	21.0176	20.8888	20.8334	20.8831	21.1951	21.1762	21.0576	5	5	5	5.2	5.2	5.2	123.97	0	34.625	18232000	25	0.00889191	0.0116706	P09619;E5RJ14;E5RH16;P09619-2	P09619	BM_CTRL		UCMD_CTRL	0.275591	-0.0601136	0.215477
PDHA1	Pyruvate dehydrogenase E1 component subunit alpha, somatic form, mitochondrial	21.2815	21.1944	21.1616	21.5117	21.416	21.4909	21.4521	21.254	21.4438	4	4	4	12	12	12	40.188	0	25.096	23019000	31	0.0186211	0.0227792	P08559-3;P08559;P08559-2;P08559-4;Q5JPU0;Q5JPT9;Q5JPU1;Q5JPU2	P08559-3;P08559;P08559-2;P08559-4;Q5JPU0;Q5JPT9;Q5JPU1			CTRL_UCMD	-0.0872922	-0.172764	-0.260057
PDIA3	Protein disulfide-isomerase A3	26.6956	26.7362	26.7142	27.1004	27.0767	27.0664	26.9103	26.9243	26.9178	26	26	23	58.2	58.2	51.7	56.782	0	294.01	1075700000	330	4.28294e-07	4.90591e-06	P30101	P30101	CTRL_BM	BM_UCMD	CTRL_UCMD	-0.163759	-0.202049	-0.365808
PDIA4	Protein disulfide-isomerase A4	24.1147	24.099	24.1162	24.5046	24.5129	24.5456	24.2487	24.2431	24.245	20	20	20	34.7	34.7	34.7	73.06	0	136.21	197050000	131	7.87551e-08	1.98463e-06	A0A499FI48;P13667;C9JMN9	A0A499FI48;P13667	CTRL_BM	BM_UCMD	CTRL_UCMD	-0.27554	-0.135614	-0.411155
PDIA6	Protein disulfide-isomerase A6	25.2029	25.2133	25.1879	25.463	25.3893	25.3698	25.5532	25.4681	25.4891	10	10	10	38	38	38	47.837	0	102.45	366970000	121	0.000213977	0.000441985	Q15084-3;Q15084;Q15084-4;Q15084-5;Q15084-2	Q15084-3;Q15084;Q15084-4;Q15084-5;Q15084-2		BM_UCMD	CTRL_UCMD	0.0959948	-0.302518	-0.206524
PDLIM4	PDZ and LIM domain protein 4	21.9628	21.9657	22.03	22.2047	22.2444	22.101	21.767	21.8107	NaN	4	4	4	13.3	13.3	13.3	35.398	0	25.179	35412000	27	0.0014114	0.00230358	P50479;P50479-2	P50479;P50479-2	CTRL_BM	UCMD_BM	CTRL_UCMD	-0.395609	0.197486	-0.198123
PDLIM5	PDZ and LIM domain protein 5	23.0657	23.1388	23.1123	23.0373	23.1396	23.0932	22.5607	22.5764	22.6361	11	11	11	22.1	22.1	22.1	63.944	0	75.265	71675000	60	9.59756e-06	4.28997e-05	Q96HC4;Q96HC4-7;Q96HC4-4;Q96HC4-6;H0Y8Y3;Q96HC4-3;Q96HC4-2;A0A0A0MSP3;A0A0D9SFR4;H0YBI4;H0Y929;D6RAA1;A0A0D9SFW3;D6RGG6;Q96HC4-5	Q96HC4;Q96HC4-7;Q96HC4-4;Q96HC4-6	CTRL_BM	UCMD_BM		-0.499205	0.514482	0.0152769
PDLIM7	PDZ and LIM domain protein 7	23.1355	23.0299	23.0031	23.7473	23.6235	23.6206	22.8333	22.9114	22.8438	4	4	4	9.8	9.8	9.8	49.844	0	28.341	86662000	47	1.10189e-05	4.72239e-05	Q9NR12;D6RF83;H7BYK4;D6RH06;Q9NR12-3;Q9NR12-5;Q9NR12-6;Q9NR12-4;Q9NR12-2;D6RAN1	Q9NR12;D6RF83;H7BYK4;D6RH06;Q9NR12-3;Q9NR12-5;Q9NR12-6;Q9NR12-4;Q9NR12-2;D6RAN1	CTRL_BM	UCMD_BM	CTRL_UCMD	-0.801769	0.194057	-0.607713
PEA15	Astrocytic phosphoprotein PEA-15	22.017	21.8012	21.8253	21.3099	21.4037	21.3612	22.2669	22.2929	22.2256	5	5	5	44.6	44.6	44.6	15.04	0	37.367	32055000	36	2.03998e-05	7.472e-05	Q15121;Q15121-2;B1AKZ5	Q15121;Q15121-2	BM_CTRL	BM_UCMD	UCMD_CTRL	0.90329	-0.377621	0.525668
PEBP1	Phosphatidylethanolamine-binding protein 1	23.338	23.3802	23.2251	22.5751	22.4725	22.5449	22.8549	22.8555	22.7801	7	7	7	49.2	49.2	49.2	21.057	0	52.048	69010000	49	1.23275e-05	5.07772e-05	P30086	P30086	BM_CTRL	UCMD_BM	UCMD_CTRL	0.299126	0.485309	0.784435
PFKP	ATP-dependent 6-phosphofructokinase, platelet type	20.3272	20.3217	20.4131	21.717	21.562	21.6966	21.5127	21.4062	21.4513	5	5	4	6.6	6.6	5.4	85.315	0	31.071	21010000	28	5.99131e-07	6.3975e-06	Q01813-2;Q01813;Q5VSR5;V9GYV7;B1APP6;H0Y757;F8VZI0;A0A2R8Y891;P08237-2;P08237;P08237-3	Q01813-2;Q01813;Q5VSR5	CTRL_BM	BM_UCMD	CTRL_UCMD	-0.20276	-1.10278	-1.30554
PFN1	Profilin-1	26.5747	26.5568	26.5904	26.7424	26.691	26.7133	26.7323	26.6925	26.6922	8	8	8	69.3	69.3	69.3	15.054	0	78.938	912630000	143	0.000391421	0.000747258	P07737;K7EJ44;CON__P02584;I3L3D5	P07737;K7EJ44		BM_UCMD	CTRL_UCMD	-0.00993031	-0.131758	-0.141688
PGAM1	Phosphoglycerate mutase 1	25.0142	25.1099	25.0692	24.4251	24.4807	24.5375	24.7913	24.8249	24.7821	8	8	8	37.4	37.4	37.4	28.804	0	77.525	247050000	72	1.18659e-05	4.96241e-05	P18669;P15259;Q8N0Y7	P18669;P15259	BM_CTRL	UCMD_BM	UCMD_CTRL	0.317721	0.265414	0.583136
PGD	6-phosphogluconate dehydrogenase, decarboxylating	23.6332	23.5714	23.6091	22.5549	22.8084	22.7294	23.4	23.4372	23.3537	10	10	10	23.8	23.8	23.8	51.872	0	68.867	87369000	59	2.20735e-05	7.88301e-05	P52209-2;P52209;K7EMN2;K7EM49;K7EPF6	P52209-2;P52209;K7EMN2;K7EM49	BM_CTRL	UCMD_BM	UCMD_CTRL	0.695959	0.20742	0.903379
PGK1	Phosphoglycerate kinase 1	25.6595	25.6154	25.6099	25.7959	25.7329	25.781	25.8725	25.7963	25.8491	19	19	19	54.7	54.7	54.7	44.614	0	235.65	478960000	170	0.000681661	0.00120971	P00558;P00558-2;P07205	P00558;P00558-2		BM_UCMD	CTRL_UCMD	0.0694679	-0.211213	-0.141745
PGM1	Phosphoglucomutase-1	22.5328	22.4817	22.4163	20.7062	21.531	21.6439	22.0794	22.2142	22.0309	10	10	10	20.2	20.2	20.2	63.957	0	67.95	37573000	44	0.00796831	0.0106582	A0A3B3ITK7;P36871;P36871-2;P36871-3	A0A3B3ITK7;P36871;P36871-2;P36871-3	BM_CTRL		UCMD_CTRL	0.76044	0.367451	1.12789
PGRMC1	Membrane-associated progesterone receptor component 1	22.4689	22.4563	22.573	22.8836	22.8642	22.8213	22.8212	22.8379	22.8612	5	4	4	20.5	15.9	15.9	21.671	0	27.65	60874000	42	8.13787e-05	0.000205898	O00264;O00264-2	O00264		BM_UCMD	CTRL_UCMD	-0.0164076	-0.339838	-0.356245
PGRMC2	Membrane-associated progesterone receptor component 2	23.918	24.0174	23.8525	23.4759	23.4098	23.3907	23.9785	23.9495	23.9629	8	8	7	31.4	31.4	31.4	23.818	0	73.643	122410000	63	3.38549e-05	0.000107166	O15173;O15173-2;U3KQM0;D3DNX8	O15173;O15173-2	BM_CTRL		UCMD_CTRL	0.537751	-0.0327835	0.504968
PHB	Prohibitin	24.0764	24.0557	24.1018	24.366	24.3359	24.316	24.4815	24.461	24.454	14	14	14	68.8	68.8	68.8	29.804	0	95.155	174620000	113	1.54626e-06	1.2489e-05	P35232;C9JW96;C9JZ20;E7ESE2;E9PCW0;P35232-2;D6RBK0	P35232;C9JW96;C9JZ20;E7ESE2;E9PCW0;P35232-2	BM_CTRL	BM_UCMD	CTRL_UCMD	0.126101	-0.387457	-0.261357
PHB2	Prohibitin-2	23.2442	23.1604	23.2751	23.4916	23.5296	23.5126	23.3636	23.4679	23.3109	12	12	12	56.2	56.2	56.2	29.723	0	84.008	92603000	76	0.0029989	0.00446645	F5GY37;J3KPX7;Q99623;Q99623-2;F5GWA7;F5H3X6;F5H0C5;F5H2D2;U3KPZ5	F5GY37;J3KPX7;Q99623;Q99623-2;F5GWA7;F5H3X6		BM_UCMD	CTRL_UCMD	-0.129067	-0.154907	-0.283975
PHGDH	D-3-phosphoglycerate dehydrogenase	25.2221	25.1477	25.1019	23.9054	23.8425	23.9266	25.1704	25.3109	25.2324	13	13	13	29.1	29.1	29.1	55.938	0	102.19	255270000	111	2.30477e-07	3.45716e-06	A0A286YF22;A0A2C9F2M7;O43175;A0A286YFA2;A0A286YFL2;A0A286YFM8;A0A286YER3;A0A286YFC8;A0A286YFB2;A0A286YF34;A0A286YFF3;A0A286YFK5;A0A286YF78;A0A286YFE1	A0A286YF22;A0A2C9F2M7;O43175;A0A286YFA2;A0A286YFL2;A0A286YFM8	BM_CTRL		UCMD_CTRL	1.34711	-0.0809612	1.26615
PLEC	Plectin	28.1876	28.2119	28.2004	28.354	28.3777	28.381	28.1164	28.1098	28.1401	185	185	2	46	46	0.6	531.78	0	323.31	2729400000	1555	1.99128e-06	1.52988e-05	Q15149;Q15149-7;Q15149-8;Q15149-9;Q15149-5;Q15149-6;Q15149-2;Q15149-3;H0YDN1;E9PMV1;E9PKG0;A0A075B730;P58107;E9PIA2;E9PQ28	Q15149;Q15149-7;Q15149-8;Q15149-9;Q15149-5;Q15149-6;Q15149-2;Q15149-3;H0YDN1	CTRL_BM	UCMD_BM	CTRL_UCMD	-0.248791	0.077842	-0.170949
PLIN3	Perilipin-3	24.0654	23.8922	23.8707	23.6721	23.7748	23.6969	24.4036	24.3711	24.5178	13	13	13	42.4	42.4	42.4	45.803	0	96.468	143920000	100	0.000109948	0.000260377	O60664-4;O60664-3;O60664;K7EL96;K7ERZ3;K7ER39;O60664-2	O60664-4;O60664-3;O60664;K7EL96;K7ERZ3	BM_CTRL	BM_UCMD	UCMD_CTRL	0.716949	-0.486782	0.230167
PLOD1	Procollagen-lysine,2-oxoglutarate 5-dioxygenase 1	22.6534	22.493	22.3679	23.946	23.3934	24.0915	21.5418	21.4612	21.7147	16	16	16	30.3	30.3	30.3	83.549	0	105.24	72917000	53	8.30636e-05	0.00020932	Q02809;Q02809-2;Q5JXB7;Q5JXB8	Q02809;Q02809-2	CTRL_BM	UCMD_BM	CTRL_UCMD	-2.26374	0.933035	-1.3307
PLOD2	Procollagen-lysine,2-oxoglutarate 5-dioxygenase 2	21.2448	21.2218	20.8983	23.5464	23.3065	23.4211	22.2297	22.4373	22.3744	9	9	9	15.7	15.7	15.7	84.685	0	58.979	54738000	61	3.82142e-06	2.40049e-05	O00469;O00469-2;E7ETU9;C9JXZ0;O00469-3;F8WEW3	O00469;O00469-2;E7ETU9	CTRL_BM	BM_UCMD	CTRL_UCMD	-1.07827	-1.21965	-2.29792
PLS3	Plastin-3	24.5773	24.4973	24.5065	24.0968	24.1084	24.0245	24.3792	24.2809	24.3034	16	16	16	28.2	28.2	28.2	69.334	0	111.27	181250000	124	7.24036e-05	0.000190855	A0A0A0MSQ0;P13797-3;P13797-2;P13797;P13796;U3KQI3;H7C4N2;Q5TBN3;Q14651;C9JAM8	A0A0A0MSQ0;P13797-3;P13797-2;P13797	BM_CTRL	UCMD_BM	UCMD_CTRL	0.244741	0.205696	0.450437
PPAP2B	Lipid phosphate phosphohydrolase 3	22.6597	22.5624	22.5855	21.3203	21.3206	21.2322	22.597	22.5757	22.4182	3	3	3	11.6	11.6	11.6	35.116	0	20.688	41821000	34	7.15628e-07	7.2717e-06	O14495;A0A286YF41;A0A286YEZ7;A0A286YES4	O14495;A0A286YF41;A0A286YEZ7;A0A286YES4	BM_CTRL		UCMD_CTRL	1.24085	0.0706577	1.3115
PPIA	Peptidyl-prolyl cis-trans isomerase A	26.672	26.6206	26.6195	26.3702	26.3291	26.3301	26.7562	26.7127	26.6982	8	8	8	51.5	51.5	51.5	18.012	0	63.411	842750000	111	7.39103e-06	3.57811e-05	P62937;F8WE65;C9J5S7;P62937-2;P0DN26;A0A0H2UH34;A0A0B4J2A2;A0A075B767;A0A075B759;Q9Y536;F5H284;E5RIZ5;P0DN37	P62937;F8WE65;C9J5S7;P62937-2	BM_CTRL	BM_UCMD	UCMD_CTRL	0.379317	-0.0850024	0.294315
PPIB	Peptidyl-prolyl cis-trans isomerase B	26.9129	26.9363	26.9492	26.6952	26.7145	26.6893	26.9075	26.911	26.9269	13	13	13	53.7	53.7	53.7	23.742	0	104.28	1026200000	225	1.78243e-06	1.42144e-05	P23284	P23284	BM_CTRL		UCMD_CTRL	0.215451	0.0177201	0.233171
PPP1CA	Serine/threonine-protein phosphatase PP1-alpha catalytic subunit	21.2249	21.1355	21.1388	NaN	21.3883	21.3857	21.3799	21.3626	21.3033	13	3	2	43.9	10.6	6.4	37.512	0	19.626	20810000	20	0.00320193	0.00474639	P62136;P62136-2;P62136-3;E9PMD7	P62136;P62136-2;P62136-3;E9PMD7		BM_UCMD	CTRL_UCMD	-0.0380293	-0.181974	-0.220003
PPP1CB	Serine/threonine-protein phosphatase PP1-beta catalytic subunit	24.1557	24.1301	24.1193	24.1764	24.1425	24.0576	24.2694	24.2671	24.1834	13	13	3	45.6	45.6	11.9	37.186	0	101.67	160380000	120	0.0425122	0.0491425	P62140;E7ETD8;C9J9S3;C9JP48;H0Y3Y6;F8WE71;F8W1A0	P62140;E7ETD8				0.114157	-0.105404	0.00875374
PPP2R1A	Serine/threonine-protein phosphatase 2A 65 kDa regulatory subunit A alpha isoform	22.4556	22.4658	22.3374	22.3057	22.3038	22.375	22.6378	22.6932	22.5036	8	8	8	17	17	17	65.308	0	49.641	49294000	33	0.00869481	0.0114837	P30153;C9J9C1;P30154-4;P30154;P30154-2;B3KQV6;P30154-5;E9PPI5;E9PH38;E9PHZ6;P30154-3;E9PNM7;H0YDG7	P30153;C9J9C1;P30154-4;P30154;P30154-2	BM_CTRL	BM_UCMD		0.285161	-0.192944	0.0922167
PPP3CA	Serine/threonine-protein phosphatase	21.788	21.795	21.6466	21.4188	21.4322	21.5652	21.6825	NaN	21.827	3	3	3	22.7	22.7	22.7	15.365	0	20.039	27258000	26	0.0198302	0.0242113	E9PPC8;E9PK68;Q08209-3;Q08209-2;Q08209;E7ETC2;Q5F2F8;Q08209-5;P16298-2;P16298-3;P16298;P16298-4;H0YB02;G3V111;Q08209-4;P48454-2;P48454;P48454-3	E9PPC8;E9PK68;Q08209-3;Q08209-2;Q08209;E7ETC2;Q5F2F8;Q08209-5;P16298-2;P16298-3;P16298;P16298-4	BM_CTRL		UCMD_CTRL	0.282963	-0.0117569	0.271206
PRDX1	Peroxiredoxin-1	26.6027	26.5975	26.602	25.9496	25.9715	25.929	26.508	26.5294	26.5279	14	14	11	73.4	73.4	60.3	22.11	0	117.16	741420000	161	4.01541e-09	3.46347e-07	Q06830;A0A0A0MSI0;A0A0A0MRQ5	Q06830;A0A0A0MSI0	BM_CTRL	UCMD_BM	UCMD_CTRL	0.571662	0.0789356	0.650597
PRDX2	Peroxiredoxin-2	21.8847	22.1574	21.9767	21.1475	21.2566	21.1587	21.3837	21.3301	21.3207	6	5	5	31.8	26.3	26.3	21.892	0	30.662	26861000	30	6.72309e-05	0.000182567	P32119;A6NIW5;P32119-2	P32119;A6NIW5		UCMD_BM	UCMD_CTRL	0.156663	0.665652	0.822315
PRDX3	Thioredoxin-dependent peroxide reductase, mitochondrial	23.8877	23.8598	23.9114	23.952	23.9857	23.9295	23.9923	23.9901	24.072	7	7	7	39.1	39.1	39.1	25.838	0	48.468	137760000	89	0.0104075	0.0134359	P30048-2;P30048	P30048-2;P30048		BM_UCMD		0.0627211	-0.132185	-0.0694644
PRDX4	Peroxiredoxin-4	23.6048	23.684	23.7089	23.789	23.7243	23.7916	23.5	23.6077	23.6685	10	8	8	51.7	46.1	46.1	30.54	0	61.51	115420000	66	0.0366912	0.0432065	Q13162;H7C3T4;A6NG45;A6NJJ0	Q13162;H7C3T4	CTRL_BM			-0.174894	0.0728391	-0.102055
PRDX5	Peroxiredoxin-5, mitochondrial	24.7019	24.6791	24.7577	23.9744	23.9854	23.9235	24.7588	24.6538	24.6592	8	8	8	59.3	59.3	59.3	17.031	0	74.799	199780000	80	1.40601e-06	1.16551e-05	P30044-2;P30044;P30044-3;P30044-4	P30044-2;P30044;P30044-3	BM_CTRL		UCMD_CTRL	0.730063	0.0218653	0.751928
PRDX6	Peroxiredoxin-6	25.4419	25.4303	25.4086	25.078	25.0128	24.9649	25.5557	25.5549	25.5472	14	14	14	71.4	71.4	71.4	25.035	0	104.57	361030000	133	3.28114e-06	2.13105e-05	P30041	P30041	BM_CTRL	BM_UCMD	UCMD_CTRL	0.533292	-0.125606	0.407687
PRKCDBP	Protein kinase C delta-binding protein	22.937	23.0461	23.114	22.3961	22.4218	22.4892	23.3396	23.4082	23.3805	6	6	6	24.5	24.5	24.5	27.701	0	57.907	67877000	32	4.59296e-06	2.65465e-05	Q969G5;E9PIE3	Q969G5;E9PIE3	BM_CTRL	BM_UCMD	UCMD_CTRL	0.940138	-0.342175	0.597963
PRKCSH	Glucosidase 2 subunit beta	24.4142	24.4112	24.4975	24.3279	24.3365	24.3899	24.7681	24.7375	24.8676	11	11	11	28.2	28.2	28.2	60.192	0	93.996	203850000	79	0.00011035	0.000260377	K7ELL7;P14314-2;P14314;K7EPW7;K7EKX1;K7EJ70;A0A0C4DGP4;K7EIP3	K7ELL7;P14314-2;P14314	BM_CTRL	BM_UCMD		0.440448	-0.350619	0.0898295
PRKDC	DNA-dependent protein kinase catalytic subunit	23.7598	23.754	23.5781	24.202	24.1555	24.2221	23.0254	23.0696	23.2246	44	44	44	12.3	12.3	12.3	465.5	0	275.91	125250000	177	1.56255e-05	6.07658e-05	P78527-2;P78527;F5GX40	P78527-2;P78527	CTRL_BM	UCMD_BM	CTRL_UCMD	-1.08438	0.59064	-0.49374
PRMT1	Protein arginine N-methyltransferase 1	22.1216	22.0311	21.9571	22.0527	22.101	22.0556	21.7725	21.7493	21.8504	7	7	7	25.8	25.8	25.8	37.709	0	46.611	36664000	36	0.00214417	0.00336026	E9PKG1;Q99873-2;Q99873-3;Q99873;E9PIX6;E9PQ98;E9PNR9;H0YDE4;Q99873-5;Q9NR22-2;Q9NR22	E9PKG1;Q99873-2;Q99873-3;Q99873;E9PIX6	CTRL_BM	UCMD_BM		-0.278552	0.246786	-0.0317659
PRPS1	Ribose-phosphate pyrophosphokinase 1	22.3369	22.292	22.2459	21.9336	21.8383	21.8656	22.2	21.9588	22.0927	6	6	6	22.8	22.8	22.8	31.392	0	40.787	38940000	42	0.00220143	0.00344144	B1ALA9;A0A2R8Y7H4;P60891-2;P60891;B7ZB02;A0A0B4J207;P11908;P21108;P11908-2;A6NMS2;B1ALA7;H7C540;D3YTJ7	B1ALA9;A0A2R8Y7H4;P60891-2;P60891;B7ZB02;A0A0B4J207;P11908;P21108;P11908-2	BM_CTRL	UCMD_BM	UCMD_CTRL	0.20747	0.204883	0.412353
PSAT1	Phosphoserine aminotransferase	25.427	25.4456	25.4279	23.795	23.8302	23.8068	25.3691	25.3894	25.3759	13	13	13	43.2	43.2	43.2	40.422	0	111.87	287130000	132	9.36418e-12	2.94972e-09	Q9Y617;Q9Y617-2	Q9Y617;Q9Y617-2	BM_CTRL	UCMD_BM	UCMD_CTRL	1.56742	0.0553674	1.62278
PSMA2	Proteasome subunit alpha type	21.1615	21.0315	21.4406	21.7229	NaN	21.6075	22.0026	NaN	21.8978	4	4	4	32.1	32.1	32.1	25.898	0	25.565	22528000	22	0.0158451	0.0196505	A0A024RA52;P25787;H3BT36;C9JCK5;H7C402	A0A024RA52;P25787;H3BT36;C9JCK5		BM_UCMD		0.284798	-0.729711	-0.444913
PSMA4	Proteasome subunit alpha type	22.2685	22.2406	22.2287	21.933	21.8408	22.0048	22.0608	22.1506	22.0627	4	4	4	22.3	22.3	22.3	24.526	0	24.707	38583000	24	0.00145928	0.00237557	H0YMZ1;H0YL69;P25789;H0YLC2;H0YMA1;H0YN18;H0YLS6;H0YKT8;H0YMI6;P25789-2;H0YMV3;H0YKS0	H0YMZ1;H0YL69;P25789;H0YLC2;H0YMA1;H0YN18;H0YLS6;H0YKT8;H0YMI6;P25789-2	BM_CTRL	UCMD_BM	UCMD_CTRL	0.164221	0.154051	0.318272
PSMA5	Proteasome subunit alpha type-5	22.1088	22.5001	22.5663	21.8647	21.8934	21.8178	21.9394	21.8736	21.9581	5	5	5	26.1	26.1	26.1	26.411	0	37.431	37328000	34	0.008341	0.0111331	P28066;P28066-2	P28066;P28066-2		UCMD_BM	UCMD_CTRL	0.0651838	0.481245	0.546429
PSMA6	Proteasome subunit alpha type	22.9099	22.9248	22.8875	22.8126	22.7816	22.7325	22.9523	22.8705	22.9026	8	8	8	35.7	35.7	35.7	28.147	0	53.02	65910000	56	0.0052417	0.00733839	G3V5Z7;P60900;G3V295;P60900-2;G3V3I1;G3V3U4;P60900-3;G3V4S5;G3V2S7;H0YJC4	G3V5Z7;P60900;G3V295;P60900-2;G3V3I1;G3V3U4;P60900-3	BM_CTRL		UCMD_CTRL	0.132917	-0.00137851	0.131539
PSMB1	Proteasome subunit beta type-1	21.8566	21.9901	22.1411	21.6522	21.7213	21.5027	21.718	21.6576	NaN	5	5	5	29	29	29	26.489	0	30.666	29327000	24	0.0247	0.0296966	P20618	P20618			UCMD_CTRL	0.059858	0.312504	0.372362
PSMD11	26S proteasome non-ATPase regulatory subunit 11	22.1521	22.0678	22.1674	22.2488	22.082	22.0628	22.3989	22.3039	22.3409	7	7	7	19.4	19.4	19.4	47.463	0	44.901	40923000	41	0.0152629	0.0190032	O00231;O00231-2;J3QRY4;J3QS13	O00231;O00231-2;J3QRY4	BM_CTRL	BM_UCMD		0.214783	-0.218671	-0.00388817
PSMD2	26S proteasome non-ATPase regulatory subunit 2	21.7397	21.7402	21.7644	22.0175	22.0497	22.0952	21.7128	21.8148	21.6644	8	8	8	13.1	13.1	13.1	85.605	0	56.242	33385000	42	0.000360602	0.000699013	Q13200-3;Q13200;Q13200-2;H7C1H2;H7C2Q3;C9JPC0	Q13200-3;Q13200;Q13200-2	CTRL_BM		CTRL_UCMD	-0.32245	0.0161099	-0.30634
PSMD8	26S proteasome non-ATPase regulatory subunit 8	21.1077	21.0591	21.2453	21.3864	21.3766	21.3158	21.3944	21.5423	21.3776	3	3	3	12.4	12.4	12.4	28.065	0	20.235	22086000	29	0.0088149	0.0115937	K7EJR3;R4GMR5;P48556;K7EJC1;K7ENY6	K7EJR3;R4GMR5;P48556;K7EJC1		BM_UCMD	CTRL_UCMD	0.0800828	-0.300478	-0.220395
PTBP1	Polypyrimidine tract-binding protein 1	23.6003	23.5955	23.4359	24.1381	24.0508	24.0508	23.8292	23.7795	23.8435	10	10	10	22.1	22.1	22.1	62.463	0	84.203	128330000	82	0.000161775	0.000356358	A0A0U1RRM4;P26599;P26599-2;P26599-3;A6NLN1;K7EKJ7;K7EK45;K7ES59;A0A0D9SF20;A0A087WU68;K7ELW5;A0A087WUW5;O95758-7;O95758-1;O95758-6;O95758-2;O95758;O95758-5;O95758-4	A0A0U1RRM4;P26599;P26599-2;P26599-3;A6NLN1;K7EKJ7;K7EK45	CTRL_BM	BM_UCMD	CTRL_UCMD	-0.262831	-0.271763	-0.534594
PTGIS	Prostacyclin synthase	25.2369	25.2143	25.2562	23.208	23.2417	22.7019	25.2006	25.1875	25.1426	12	12	12	28	28	28	57.103	0	106.01	238600000	137	7.497e-06	3.57811e-05	Q16647	Q16647	BM_CTRL		UCMD_CTRL	2.10636	0.0587885	2.16515
PTRF	Polymerase I and transcript release factor	25.2809	25.3346	25.3051	25.0364	25.1104	25.0779	25.7359	25.7844	25.7206	11	11	11	28.2	28.2	28.2	43.476	0	94.441	366970000	117	7.53333e-07	7.41919e-06	Q6NZI2;Q6NZI2-2;Q6NZI2-3	Q6NZI2;Q6NZI2-2	BM_CTRL	BM_UCMD	UCMD_CTRL	0.672006	-0.44019	0.231816
PYGB	Glycogen phosphorylase, brain form	23.7253	23.6458	23.7001	23.03	23.0108	22.9906	23.6107	23.5881	23.6155	12	12	9	16.3	16.3	12.9	96.695	0	80.083	98594000	83	1.60975e-07	2.89754e-06	P11216;P11217;H0Y4Z6	P11216	BM_CTRL	UCMD_BM	UCMD_CTRL	0.59426	0.0859641	0.680224
RAB11B	Ras-related protein Rab-11B	23.1757	23.1985	23.2397	23.012	23.0353	23.0616	22.9345	22.9731	22.972	6	6	6	25.7	25.7	25.7	24.488	0	38.841	77050000	54	8.37626e-05	0.000210241	Q15907;H3BMH2;H3BSC1;P62491-2;Q15907-2;P62491;B4DQU5;P57735	Q15907;H3BMH2;H3BSC1;P62491-2;Q15907-2;P62491	CTRL_BM	UCMD_BM	UCMD_CTRL	-0.0764644	0.244899	0.168435
RAB1B	Ras-related protein Rab-1B	24.058	24.0884	24.1427	24.1447	24.0651	24.0808	23.7983	23.7649	23.8019	6	5	4	34.3	28.9	25.4	22.171	0	34.749	145570000	46	6.78313e-05	0.000183407	Q9H0U4;P62820;E9PLD0;E7END7;P62820-3;P62820-2;Q92928	Q9H0U4;P62820;E9PLD0;E7END7;P62820-3;P62820-2;Q92928	CTRL_BM	UCMD_BM		-0.308817	0.308331	-0.000486156
RAB2A	Ras-related protein Rab-2A	22.9198	22.9502	22.9704	23.4769	23.502	23.5271	23.3625	23.2745	23.4147	10	10	4	54.2	54.2	24.1	23.545	0	74.557	88878000	66	1.53248e-05	5.99668e-05	P61019;E9PKL7;P61019-2;H7C125	P61019;E9PKL7;P61019-2	CTRL_BM	BM_UCMD	CTRL_UCMD	-0.150424	-0.404772	-0.555196
RAB5C	Ras-related protein Rab-5C	23.3215	23.2394	23.3203	22.9989	22.9348	23.0096	22.9368	22.8991	22.9476	4	4	2	22.2	22.2	12	23.482	0	32.836	75544000	32	5.05268e-05	0.000146691	P51148;P51148-2;K7ERI8;K7ERQ8;F8VWU4;F8VVZ0;F8VUA5;F8VVK3;K7ENY4;P61020-2;P61020;K7EIP6;F8WCY6;F8WD79;F8VPW9;F8VSF8;F8VWZ7	P51148;P51148-2;K7ERI8;K7ERQ8;F8VWU4;F8VVZ0;F8VUA5;F8VVK3;K7ENY4;P61020-2;P61020		UCMD_BM	UCMD_CTRL	-0.0534935	0.366259	0.312766
RAB6A	Ras-related protein Rab-6A	24.0458	24.0434	23.8527	24.0823	24.0205	24.01	23.7165	23.7614	23.7248	5	5	5	25.5	25.5	25.5	23.548	0	38.831	139760000	51	0.00376799	0.00549773	P20340-2;P20340;Q9NRW1;C9JU14;J3KR73;P20340-4;Q9NRW1-2;F5H3K7;F5GX61;P20340-3;C9JB90;C9J0I2;Q14964	P20340-2;P20340;Q9NRW1;C9JU14;J3KR73;P20340-4;Q9NRW1-2	CTRL_BM	UCMD_BM		-0.303589	0.249061	-0.0545277
RAB7A	Ras-related protein Rab-7a	23.976	23.8685	23.8458	24.2732	24.1828	24.2426	24.0978	24.1115	24.0956	10	10	10	51.7	51.7	51.7	23.489	0	78.138	152190000	91	0.000431187	0.000808477	P51149;C9J592;C9J8S3;C9IZZ0;C9J4V0;C9J4S4;C9J7D1	P51149;C9J592;C9J8S3;C9IZZ0;C9J4V0	CTRL_BM	BM_UCMD	CTRL_UCMD	-0.131703	-0.203757	-0.33546
RAC1	Ras-related C3 botulinum toxin substrate 1	23.198	23.2572	23.4209	23.0255	23.0643	23.1122	22.9319	23.0459	23.083	6	6	5	35.9	35.9	30.2	21.45	0	41.982	82002000	54	0.0161648	0.0200076	P63000;P63000-2;P60763;P15153;J3KSC4;J3QLK0;B1AH77;B1AH78;B1AH80;F8WET9;B1AH79;G3V4H1;G3V476;Q9H4E5-2;P17081;Q9H4E5	P63000;P63000-2;P60763;P15153;J3KSC4;J3QLK0;B1AH77;B1AH78;B1AH80		UCMD_BM	UCMD_CTRL	-0.046082	0.273458	0.227376
RAD23B	UV excision repair protein RAD23 homolog B	22.9216	22.751	22.9115	22.2961	22.2216	22.2714	22.783	22.7969	22.7811	9	9	7	23.2	23.2	19.1	43.171	0	57.985	57401000	48	3.40211e-05	0.000107166	P54727;Q5W0S5;P54727-2;Q5W0S4;H0Y579	P54727;Q5W0S5	BM_CTRL		UCMD_CTRL	0.523652	0.0764387	0.600091
RAN	GTP-binding nuclear protein Ran	25.146	25.171	25.1968	24.9267	24.9285	25.0178	24.9155	24.8825	24.9223	9	9	9	44.2	44.2	44.2	26.224	0	75.512	292180000	90	0.000222606	0.000456659	B5MDF5;P62826;J3KQE5;F5H018;H0YFC6;B4DV51;A0A087X0W0	B5MDF5;P62826;J3KQE5;F5H018		UCMD_BM	UCMD_CTRL	-0.0514266	0.264545	0.213118
RAP1B	Ras-related protein Rap-1b	23.7119	23.7737	23.9117	23.5032	23.5081	23.4789	23.6008	23.6428	23.6933	6	6	5	49.6	49.6	44.5	15.356	0	41.021	112710000	60	0.00393177	0.00568122	P61224-2;P61224-3;P61224;E7ESV4;F5H7Y6;P62834;A6NIZ1;F5H004;A0A075B6Q0;F5GX62;P61224-4;F5H4H0;F5GYH7;F5H077;F5GWU8;F5H491;F5H0B7;F5H500;F5H823;B7ZB78;F5GZG1;F5H6R7;F5GYB5;F8WBC0	P61224-2;P61224-3;P61224;E7ESV4;F5H7Y6;P62834;A6NIZ1;F5H004;A0A075B6Q0;F5GX62;P61224-4;F5H4H0;F5GYH7;F5H077;F5GWU8;F5H491;F5H0B7;F5H500;F5H823;B7ZB78;F5GZG1;F5H6R7;F5GYB5			UCMD_CTRL	0.14934	0.155407	0.304747
RARS	Arginine--tRNA ligase, cytoplasmic	22.3307	22.3001	22.258	22.3849	22.3279	22.337	22.5083	22.5318	22.424	9	9	9	18.4	18.4	18.4	67.14	0	62.789	46555000	53	0.00389828	0.00566755	P54136-2;P54136	P54136-2;P54136	BM_CTRL	BM_UCMD		0.13862	-0.192197	-0.0535767
RBMX	RNA-binding motif protein, X chromosome	22.4521	22.3773	22.2215	22.8979	22.8648	22.8516	22.3299	22.4298	22.0861	9	9	9	22.3	22.3	22.3	42.331	0	56.925	53829000	43	0.00208519	0.00328417	P38159;P38159-2;H0Y6E7;H3BT71;Q96E39;H3BR27;H3BUY5;P38159-3;H3BNC1;A0A1B0GUK8;O75526;Q8N7X1	P38159;P38159-2;H0Y6E7;H3BT71;Q96E39	CTRL_BM		CTRL_UCMD	-0.582529	0.0644322	-0.518097
RCN1	Reticulocalbin-1	24.8299	24.8099	24.8587	24.3904	24.3852	24.4313	25.0868	25.1074	25.1613	11	11	11	38.7	38.7	38.7	38.89	0	80.105	245140000	95	3.31613e-07	4.26359e-06	Q15293;Q15293-2;E9PP27	Q15293;Q15293-2	BM_CTRL	BM_UCMD	UCMD_CTRL	0.716395	-0.285871	0.430525
RCN3	Reticulocalbin-3	23.4857	23.4956	23.5626	23.3986	23.2686	23.3012	23.8437	23.9248	23.9881	8	8	8	31.7	31.7	31.7	37.493	0	65.678	110980000	54	6.37719e-05	0.000175786	Q96D15;M0QZH0;M0QYB8;M0QZU3	Q96D15;M0QZH0	BM_CTRL	BM_UCMD	UCMD_CTRL	0.596211	-0.405035	0.191176
RNH1	Ribonuclease inhibitor	26.0487	26.0237	25.9945	24.8953	24.8816	24.8988	25.9583	25.9309	25.9364	22	22	22	71.1	71.1	71.1	49.973	0	173.92	455910000	213	6.44498e-10	1.01508e-07	P13489;H0YCR7;E9PIM9;E9PMJ3;E9PLZ3;E9PIK5;E9PMN0;E9PMA9;E9PR82;E9PMI1	P13489;H0YCR7	BM_CTRL	UCMD_BM	UCMD_CTRL	1.05	0.0805546	1.13055
RPL10A	60S ribosomal protein L10a	23.2101	23.3576	23.4669	23.3598	23.3312	23.5483	22.8906	22.9027	23.026	6	6	6	24.9	24.9	24.9	24.831	0	39.647	87040000	40	0.00375069	0.0054952	P62906	P62906	CTRL_BM	UCMD_BM		-0.475284	0.407609	-0.0676755
RPL11	60S ribosomal protein L11	23.9222	24.0881	24.0127	24.1002	24.1181	24.1032	23.8501	23.8543	23.8772	5	5	5	30.5	30.5	30.5	19.024	0	33.568	144270000	52	0.00246166	0.00375508	Q5VVC8;P62913-2;P62913	Q5VVC8;P62913-2;P62913	CTRL_BM	UCMD_BM		-0.246605	0.148675	-0.0979303
RPL12	60S ribosomal protein L12	24.03	23.9767	24.0091	24.0844	24.0492	24.0943	23.6978	23.6779	23.7931	5	5	5	45.5	45.5	45.5	17.818	0	40.588	140620000	62	9.89322e-05	0.000240646	P30050;P30050-2	P30050;P30050-2	CTRL_BM	UCMD_BM		-0.352281	0.281618	-0.0706631
RPL13	60S ribosomal protein L13	23.8822	23.8013	23.9052	23.9381	23.8822	23.8174	23.6111	23.5799	23.5593	6	6	6	29.4	29.4	29.4	24.261	0	46.794	124140000	63	0.000530169	0.000979492	P26373;J3QSB4;P26373-2;H3BTH3	P26373;J3QSB4;P26373-2	CTRL_BM	UCMD_BM		-0.296485	0.279993	-0.0164914
RPL13A	60S ribosomal protein L13a	23.2325	23.2305	23.328	23.4499	23.4548	23.4311	23.1326	23.0206	23.1017	5	5	5	26.1	26.1	26.1	23.577	0	40.318	88736000	65	0.00025699	0.000512354	P40429;M0QYS1;Q8J015;Q6NVV1;M0QZU1;A0A096LPE0	P40429;M0QYS1;Q8J015;Q6NVV1	CTRL_BM	UCMD_BM	CTRL_UCMD	-0.359567	0.178654	-0.180913
RPL15	60S ribosomal protein L15	24.0713	24.0486	24.006	24.127	24.1434	24.1479	23.6241	23.6362	23.6218	5	5	5	24	24	24	24.146	0	36.886	141150000	85	1.89178e-07	3.21612e-06	P61313;A0A2R8YEM3;E7EQV9;E7EX53;A0A2R8Y738;E7ENU7;P61313-2;E7ERA2	P61313;A0A2R8YEM3;E7EQV9;E7EX53;A0A2R8Y738;E7ENU7	CTRL_BM	UCMD_BM	CTRL_UCMD	-0.512081	0.41484	-0.0972412
RPL17	60S ribosomal protein L17	22.1557	22.0483	22.1297	22.3303	22.3815	22.3184	21.8844	NaN	21.8476	3	3	3	26.4	26.4	26.4	14.894	0	24.402	38352000	31	0.00018584	0.000392884	J3KRB3;A0A087WWH0;J3QS96;A0A087WXM6;J3QQT2;J3KRX5;A0A0A6YYL6;P18621;P18621-3;A0A087WY81;J3QLC8;A0A0A0MRF8;P18621-2;J3KSJ0	J3KRB3;A0A087WWH0;J3QS96;A0A087WXM6;J3QQT2;J3KRX5;A0A0A6YYL6;P18621;P18621-3;A0A087WY81;J3QLC8;A0A0A0MRF8;P18621-2	CTRL_BM	UCMD_BM	CTRL_UCMD	-0.477543	0.245837	-0.231706
RPL18	60S ribosomal protein L18	23.2027	23.2676	23.2646	23.2353	23.2595	23.297	22.8901	22.8626	NaN	3	3	3	20.7	20.7	20.7	18.756	0	26.397	79003000	27	7.758e-05	0.000197876	G3V203;H0YHA7;J3QQ67;Q07020-2;Q07020;F8VUA6;F8VYV2;A0A075B7A0	G3V203;H0YHA7;J3QQ67;Q07020-2;Q07020;F8VUA6;F8VYV2;A0A075B7A0	CTRL_BM	UCMD_BM		-0.387741	0.36886	-0.0188817
RPL18A	60S ribosomal protein L18a	23.1382	23.0119	22.969	23.1957	22.9993	23.0212	22.6191	22.6533	22.6068	4	4	4	32.6	32.6	32.6	16.714	0	29.598	69831000	37	0.00091424	0.0015694	M0R3D6;M0R1A7;M0R117;Q02543;M0R0P7	M0R3D6;M0R1A7;M0R117;Q02543;M0R0P7	CTRL_BM	UCMD_BM		-0.448244	0.414968	-0.0332759
RPL22	60S ribosomal protein L22	23.4002	23.4633	23.5341	22.6919	NaN	22.7315	22.775	22.6976	NaN	3	3	3	39.1	39.1	39.1	14.787	0	20.624	72258000	17	0.000177964	0.000382654	P35268;K7EJT5;K7EP65;K7EKS7;K7ELC4;K7EMH1;K7ERI7	P35268;K7EJT5;K7EP65;K7EKS7;K7ELC4;K7EMH1;K7ERI7		UCMD_BM	UCMD_CTRL	0.0249831	0.730085	0.755068
RPL24	60S ribosomal protein L24	23.4855	23.4806	23.4717	23.7064	23.6263	23.7545	23.26	23.2974	23.2894	4	4	4	33.1	33.1	33.1	14.369	0	26.96	102340000	42	4.22155e-05	0.000129735	C9JXB8;C9JNW5;P83731	C9JXB8;C9JNW5;P83731	CTRL_BM	UCMD_BM	CTRL_UCMD	-0.414343	0.196922	-0.217421
RPL26	60S ribosomal protein L26-like 1	23.2457	23.2381	23.3049	23.3042	23.3584	23.4193	23.0918	23.0263	23.1073	3	3	3	22.4	22.4	22.4	12.63	0	22.685	85479000	35	0.000813777	0.00141234	J3QRI7;J3QQQ9;J3QQV1;E5RIT6;J3QRC4;Q9UNX3;P61254;E5RHH1;J3KSS0;J3KS10	J3QRI7;J3QQQ9;J3QQV1;E5RIT6;J3QRC4;Q9UNX3;P61254	CTRL_BM	UCMD_BM		-0.285842	0.187652	-0.0981895
RPL27	60S ribosomal protein L27	23.4875	NaN	23.6231	23.6631	23.7078	23.8583	22.9713	23.0772	23.065	4	4	4	35.3	35.3	35.3	15.798	0	26.212	96665000	27	0.000423035	0.000795559	P61353;K7ELC7;K7EQQ9;K7ERY7	P61353;K7ELC7	CTRL_BM	UCMD_BM		-0.706905	0.518289	-0.188616
RPL27A	60S ribosomal protein L27a	23.4665	23.7071	23.57	23.2669	23.2287	23.1985	23.0833	23.0494	23.0842	4	4	4	38	38	38	12.201	0	28.039	91455000	40	0.000397649	0.000754575	E9PLL6;P46776;E9PJD9;E9PLX7	E9PLL6;P46776;E9PJD9		UCMD_BM	UCMD_CTRL	-0.159248	0.512186	0.352938
RPL28	60S ribosomal protein L28	22.8182	22.8375	22.8609	22.7561	22.8403	22.8207	22.4068	22.3799	NaN	3	3	3	32.6	32.6	32.6	9.657	0	20.026	56583000	38	4.50015e-05	0.000136303	H0YLP6;H0YMF4;H0YKD8;P46779-4;P46779-5;P46779;P46779-2;P46779-3	H0YLP6;H0YMF4;H0YKD8;P46779-4;P46779-5;P46779;P46779-2;P46779-3	CTRL_BM	UCMD_BM		-0.412734	0.44556	0.0328259
RPL3	60S ribosomal protein L3	23.8684	23.9647	23.9221	23.5841	23.7181	23.638	23.0977	23.2138	23.1934	10	10	10	26.1	26.1	26.1	46.108	0	66.532	113100000	76	1.41257e-05	5.63242e-05	P39023;G5E9G0;B5MCW2;H7C422;F8WCR1;H7C3M2;Q92901	P39023;G5E9G0;B5MCW2;H7C422	CTRL_BM	UCMD_BM	UCMD_CTRL	-0.478605	0.749756	0.271151
RPL30	60S ribosomal protein L30	23.5963	23.6338	23.6189	23.576	23.6017	23.3429	23.3508	23.359	23.3439	5	5	5	58.8	58.8	58.8	12.656	0	45.219	100880000	38	0.0220851	0.0269122	E5RI99;P62888;A0A0B4J213;E5RJH3;A0A0C4DH44	E5RI99;P62888		UCMD_BM		-0.160227	0.265169	0.104942
RPL31	60S ribosomal protein L31	23.8289	23.8141	23.7669	23.794	23.8844	23.8208	23.7333	23.6842	23.7631	3	3	3	28.7	28.7	28.7	12.701	0	21.099	123930000	32	0.0419371	0.0485668	H7C2W9;C9JU56;B7Z4E3;B7Z4C8;P62899-3;P62899;P62899-2;B8ZZK4	H7C2W9;C9JU56;B7Z4E3;B7Z4C8;P62899-3;P62899;P62899-2;B8ZZK4	CTRL_BM			-0.106334	0.0763088	-0.0300253
RPL35A	60S ribosomal protein L35a	22.5171	22.6198	22.4849	22.2351	22.2448	22.3565	21.8212	21.8095	21.8192	3	3	3	20.9	20.9	20.9	12.538	0	18.133	43613000	19	1.24122e-05	5.07772e-05	P18077;F8WBS5;F8WB72;C9K025	P18077;F8WBS5;F8WB72;C9K025	CTRL_BM	UCMD_BM	UCMD_CTRL	-0.463218	0.725113	0.261894
RPL36	60S ribosomal protein L36	22.3235	22.2959	22.3094	22.3305	22.2614	22.2992	22.1078	22.15	22.1699	3	3	3	28.6	28.6	28.6	12.254	0	20.073	43104000	32	0.00060506	0.001086	Q9Y3U8;J3QSB5;J3KTD3	Q9Y3U8;J3QSB5	CTRL_BM	UCMD_BM		-0.154511	0.166846	0.0123343
RPL4	60S ribosomal protein L4	24.6388	24.6955	24.6157	24.7661	24.7804	24.7759	24.3931	24.3586	24.3546	13	13	13	35.6	35.6	35.6	47.697	0	90.595	224540000	108	4.58606e-06	2.65465e-05	P36578;H3BM89;H3BTP7;H3BU31	P36578;H3BM89	CTRL_BM	UCMD_BM	CTRL_UCMD	-0.405275	0.28152	-0.123755
RPL6	60S ribosomal protein L6	24.5275	24.5214	24.5649	24.6687	24.5624	24.707	24.2979	24.3127	24.2434	11	11	11	38.2	38.2	38.2	32.728	0	86.409	205860000	102	0.000311286	0.000610936	Q02878;F8VZ45;U3KQR5;F8VR69;F8VZA3;F8VWR1;F8VU16	Q02878	CTRL_BM	UCMD_BM		-0.362347	0.253089	-0.109259
RPL7	60S ribosomal protein L7	24.4446	24.4731	24.4235	24.6624	24.6355	24.6876	24.3046	24.2635	24.2713	11	11	11	48.4	48.4	48.4	29.225	0	77.256	201830000	94	3.98692e-06	2.4386e-05	P18124;A8MUD9;C9JIJ5;C9JZ88	P18124;A8MUD9	CTRL_BM	UCMD_BM	CTRL_UCMD	-0.38208	0.1673	-0.21478
RPL7A	60S ribosomal protein L7a	23.5274	23.6017	23.5961	23.4838	23.6227	23.5548	22.988	22.9945	22.9896	9	9	9	41.7	41.7	41.7	29.995	0	61.753	98705000	53	7.37618e-06	3.57811e-05	P62424;Q5T8U3;Q5T8U2	P62424;Q5T8U3	CTRL_BM	UCMD_BM		-0.564178	0.584757	0.0205794
RPL8	60S ribosomal protein L8	22.6031	22.6982	22.631	22.532	22.573	22.4927	21.98	21.9528	22.0848	5	5	5	30.2	30.2	30.2	22.389	0	34.501	49668000	36	1.51998e-05	5.98494e-05	E9PKZ0;P62917;G3V1A1;E9PKU4;E9PP36	E9PKZ0;P62917;G3V1A1;E9PKU4	CTRL_BM	UCMD_BM		-0.525942	0.637657	0.111715
RPL9	60S ribosomal protein L9	22.5645	22.409	22.2652	23.2045	23.1796	23.106	22.8209	22.7974	22.7654	5	5	5	40.9	40.9	40.9	20.775	0	35.617	63327000	30	0.000190665	0.000401736	D6RAN4;A0A2R8Y5Y7;P32969;H0Y9V9;H0Y9R4;E7ESE0	D6RAN4;A0A2R8Y5Y7;P32969;H0Y9V9;H0Y9R4	CTRL_BM	BM_UCMD	CTRL_UCMD	-0.369224	-0.376666	-0.74589
RPLP0	60S acidic ribosomal protein P0	24.6753	24.6658	24.558	25.1446	25.1528	25.1003	24.9868	25.0078	25.0013	9	9	9	38.5	38.5	38.5	34.273	0	90.133	272330000	96	1.57636e-05	6.09267e-05	P05388;F8VWS0;P05388-2;F8VU65;F8VPE8;G3V210;F8VW21;F8VZS0;Q8NHW5;F8VS58;F8VQY6;F8VRK7;F8VWV4;F8W1K8	P05388;F8VWS0;P05388-2;F8VU65;F8VPE8;G3V210;F8VW21;F8VZS0;Q8NHW5;F8VS58;F8VQY6;F8VRK7	CTRL_BM	BM_UCMD	CTRL_UCMD	-0.13409	-0.364654	-0.498745
RPLP2	60S acidic ribosomal protein P2	24.7693	24.6781	24.6469	25.1275	25.048	25.0639	25.1545	25.1222	25.1427	7	7	7	78.3	78.3	78.3	11.665	0	75.858	281940000	90	3.96461e-05	0.00012304	P05387;H0YDD8	P05387		BM_UCMD	CTRL_UCMD	0.0596509	-0.440821	-0.38117
RPN1	Dolichyl-diphosphooligosaccharide--protein glycosyltransferase subunit 1	24.986	24.877	24.8652	25.4599	25.3838	25.3903	25.087	25.0506	24.9934	22	22	22	47.1	47.1	47.1	68.569	0	163.55	317760000	178	6.38967e-05	0.000175786	P04843;B7Z4L4;F8WF32	P04843;B7Z4L4	CTRL_BM	BM_UCMD	CTRL_UCMD	-0.367567	-0.133746	-0.501313
RPN2	Dolichyl-diphosphooligosaccharide--protein glycosyltransferase subunit 2	23.5858	23.4371	23.4427	24.2011	24.1556	24.276	23.7165	23.6793	23.7246	9	9	9	19.3	19.3	19.3	67.723	0	85.474	130250000	89	1.94752e-05	7.26e-05	P04844-2;P04844;Q5JYR4;Q5JYR7;F2Z3K5	P04844-2;P04844;Q5JYR4;Q5JYR7	CTRL_BM	BM_UCMD	CTRL_UCMD	-0.504822	-0.216742	-0.721564
RPS11	40S ribosomal protein S11	24.1875	24.1702	24.3239	24.2225	24.2354	24.2433	23.8469	23.7814	23.8162	9	9	9	51.3	51.3	51.3	18.431	0	63.003	157820000	71	9.52881e-05	0.000233586	P62280;M0QZC5;M0R1H5;M0R1H6	P62280;M0QZC5	CTRL_BM	UCMD_BM		-0.418677	0.413773	-0.00490407
RPS12	40S ribosomal protein S12	23.889	23.8879	23.8546	23.6209	23.5839	23.7932	23.7507	23.5656	23.6464	6	6	6	40.2	40.2	40.2	14.515	0	37.261	120100000	43	0.0305548	0.0364574	P25398	P25398		UCMD_BM		-0.0126914	0.221027	0.208336
RPS13	40S ribosomal protein S13	24.462	24.4713	24.517	24.594	24.6982	24.7243	24.6164	24.8087	24.6927	7	7	7	39.1	39.1	39.1	17.222	0	61.684	219990000	93	0.0171597	0.0211145	P62277;J3KMX5;E9PS50	P62277;J3KMX5		BM_UCMD	CTRL_UCMD	0.0348525	-0.224474	-0.189622
RPS14	40S ribosomal protein S14	22.696	22.8908	22.6593	22.48	22.6205	22.6159	22.1762	22.3283	NaN	4	4	4	34.7	34.7	34.7	16.159	0	33.749	51757000	27	0.00977661	0.0127521	A0A2R8Y811;P62263;E5RH77	A0A2R8Y811;P62263;E5RH77	CTRL_BM	UCMD_BM		-0.319336	0.498075	0.178739
RPS15A	40S ribosomal protein S15a	23.1629	23.2571	23.2256	23.3015	23.4538	23.5264	22.9833	23.0735	23.0415	3	3	3	24	24	24	11.477	0	23.967	85511000	27	0.00223065	0.00346991	I3L3P7;P62244;H3BVC7;I3L246;H3BN98	I3L3P7;P62244	CTRL_BM		CTRL_UCMD	-0.397001	0.182481	-0.21452
RPS16	40S ribosomal protein S16	24.8216	24.8198	24.8311	24.7621	24.8512	24.7996	24.5404	24.4613	24.5357	7	7	7	42.6	42.6	42.6	14.419	0	66.326	240310000	82	7.42328e-05	0.000193027	M0R210;P62249;M0R3H0;M0QX76;M0R1M5;Q6IPX4	M0R210;P62249;M0R3H0	CTRL_BM	UCMD_BM		-0.291844	0.311256	0.0194121
RPS19	40S ribosomal protein S19	23.9867	24.0996	24.1037	24.2528	24.3423	24.3054	24.3943	24.3423	24.4227	5	5	5	29.7	29.7	29.7	16.06	0	36.826	170610000	57	0.000678573	0.00120763	P39019;M0R2L9;M0QXK4;M0QYF7;M0R140;A0A075B6E2	P39019;M0R2L9;M0QXK4;M0QYF7;M0R140		BM_UCMD	CTRL_UCMD	0.0861832	-0.322474	-0.23629
RPS2	40S ribosomal protein S2	25.2045	25.1881	25.1915	25.384	25.3864	25.3559	25.0523	25.0729	25.1135	10	10	10	53.3	53.3	53.3	21.154	0	73.983	336350000	107	7.56397e-06	3.58293e-05	H0YEN5;P15880;E9PQD7;E9PMM9;I3L404;E9PM36;E9PPT0;H3BNG3;H0YE27	H0YEN5;P15880;E9PQD7;E9PMM9;I3L404;E9PM36	CTRL_BM	UCMD_BM	CTRL_UCMD	-0.295708	0.114926	-0.180782
RPS20	40S ribosomal protein S20	23.7003	23.7602	23.7738	23.5814	23.7131	23.6861	23.5029	23.5107	23.5346	3	3	3	25.2	25.2	25.2	13.373	0	27.344	113600000	30	0.00286888	0.00432392	P60866;P60866-2;E5RJX2;E5RIP1;G3XAN0	P60866;P60866-2;E5RJX2	CTRL_BM	UCMD_BM		-0.145179	0.228989	0.0838091
RPS21	40S ribosomal protein S21	22.6729	22.8197	22.7438	NaN	21.9649	22.0378	22.2049	22.1853	22.2574	3	3	3	42	42	42	8.85	0	23.436	46168000	28	6.19253e-05	0.000172624	Q8WVC2;P63220;Q9BYK1;Q9BYK2	Q8WVC2;P63220;Q9BYK1	BM_CTRL	UCMD_BM	UCMD_CTRL	0.214378	0.530524	0.744902
RPS25	40S ribosomal protein S25	23.6528	23.761	23.8916	23.7885	23.9591	23.8399	23.5286	23.4585	23.4945	4	4	4	24	24	24	13.742	0	26.488	121190000	33	0.00526896	0.00736019	P62851	P62851	CTRL_BM	UCMD_BM		-0.370132	0.277626	-0.0925052
RPS27L	40S ribosomal protein S27	22.7009	22.6397	22.7168	22.302	22.5166	22.525	22.3906	22.3961	22.0365	3	3	1	32	32	11	11.345	0	21.215	51402000	28	0.0325993	0.038532	H0YMV8;Q71UM5;C9JLI6;C9J1C5	H0YMV8;Q71UM5;C9JLI6		UCMD_BM		-0.167569	0.402257	0.234688
RPS28	40S ribosomal protein S28	22.5929	22.5459	22.6354	21.7932	21.7911	21.8411	21.9847	22.1276	22.0722	2	2	2	30.4	30.4	30.4	7.8409	0	14.62	41435000	28	4.43132e-06	2.65465e-05	P62857	P62857	BM_CTRL	UCMD_BM	UCMD_CTRL	0.254043	0.529168	0.783211
RPS3	40S ribosomal protein S3	25.8164	25.8585	25.8644	25.7998	25.8078	25.7925	25.5361	25.5645	25.5419	14	14	14	63.8	63.8	63.8	26.688	0	105.64	484910000	156	1.8733e-06	1.45701e-05	P23396;P23396-2;E9PL09;H0YEU2;E9PPU1;F2Z2S8;H0YCJ7;H0YF32;E9PQ96;E9PSF4;E9PJH4;E9PK82;E9PQX2;H0YES8;E9PJN9	P23396;P23396-2;E9PL09;H0YEU2;E9PPU1;F2Z2S8;H0YCJ7	CTRL_BM	UCMD_BM	UCMD_CTRL	-0.252495	0.299039	0.0465443
RPS3A	40S ribosomal protein S3a	24.91	24.9372	24.8547	24.9846	24.9747	25.0213	24.8207	24.8193	24.7705	11	11	11	42.4	42.4	42.4	29.945	0	78.851	271360000	113	0.00117115	0.0019571	P61247;D6RG13;D6RAT0;D6RB09;E9PFI5;H0Y9Y4;H0Y8L7;D6R9B6;D6RAS7;D6RED7;D6RI02;D6RGE0	P61247;D6RG13;D6RAT0;D6RB09;E9PFI5;H0Y9Y4;H0Y8L7;D6R9B6	CTRL_BM	UCMD_BM	CTRL_UCMD	-0.189985	0.0973523	-0.0926326
RPS5	40S ribosomal protein S5	23.8603	23.8389	23.7883	24.234	24.1638	24.1611	24.0493	24.0464	23.9975	4	4	4	22.5	22.5	22.5	22.391	0	32.33	145250000	62	6.03421e-05	0.000168958	M0R0F0;M0R0R2;P46782;M0QZN2	M0R0F0;M0R0R2;P46782;M0QZN2	CTRL_BM	BM_UCMD	CTRL_UCMD	-0.155435	-0.20178	-0.357215
RPS6	40S ribosomal protein S6	23.8016	23.7752	23.825	23.7388	23.7295	23.7505	23.4312	23.4952	23.4901	5	5	5	25.7	25.7	25.7	28.68	0	43.15	116060000	47	9.73756e-06	4.28997e-05	P62753;A2A3R7;A2A3R5	P62753;A2A3R7;A2A3R5	CTRL_BM	UCMD_BM		-0.267168	0.328286	0.0611178
RPS7	40S ribosomal protein S7	24.5877	24.496	24.4129	24.8579	24.7844	24.8125	24.6492	24.5914	24.6905	8	8	8	40.7	40.7	40.7	22.127	0	62.52	226600000	102	0.00221507	0.00345419	P62081;B5MCP9;A0A2R8Y623	P62081;B5MCP9;A0A2R8Y623	CTRL_BM		CTRL_UCMD	-0.174314	-0.143637	-0.317951
RPS8	40S ribosomal protein S8	24.9623	24.9087	24.8914	25.0406	25.0946	25.0793	24.5958	24.6463	24.6264	9	9	9	49.5	49.5	49.5	24.205	0	90.46	270560000	116	5.3787e-06	2.84754e-05	P62241;Q5JR95	P62241;Q5JR95	CTRL_BM	UCMD_BM	CTRL_UCMD	-0.448696	0.298134	-0.150562
RPS9	40S ribosomal protein S9	24.8794	24.8993	24.8943	25.0781	25.0804	25.094	24.8373	24.8314	24.8174	9	9	9	36.1	36.1	36.1	22.591	0	73.006	278580000	81	1.51333e-07	2.80411e-06	A0A024R4M0;P46781;B5MCT8;C9JM19;F2Z3C0;A8MXK4	A0A024R4M0;P46781;B5MCT8;C9JM19	CTRL_BM	UCMD_BM	CTRL_UCMD	-0.25546	0.0623006	-0.193159
RPSA	40S ribosomal protein SA	25.1445	25.1671	25.153	25.236	25.2282	25.2173	25.0927	25.0792	25.1223	12	12	12	62.4	62.4	62.4	29.404	0	112.73	321280000	112	0.000150284	0.000334556	C9J9K3;A0A0C4DG17;P08865;F8WD59	C9J9K3;A0A0C4DG17;P08865;F8WD59	CTRL_BM	UCMD_BM	CTRL_UCMD	-0.129008	0.0567176	-0.0722903
RRBP1	Ribosome-binding protein 1	24.7513	24.8166	24.7642	24.7689	24.8549	24.8302	24.3224	24.3609	24.3414	32	32	32	25.9	25.9	25.9	152.45	0	235.13	235180000	199	4.5685e-06	2.65465e-05	Q9P2E9;Q9P2E9-3;A0A087WVV2;F8W7S5;A0A087WU26;A2A2S5;V9GY78;H0YDJ4;H9KV85;E9PN67;C9J066;Q8N4C6-6;Q8N4C6-11;Q8N4C6-4;Q8N4C6-9;Q8N4C6-2;Q8N4C6;Q8N4C6-5;Q8N4C6-10;Q8N4C6-7	Q9P2E9;Q9P2E9-3;A0A087WVV2;F8W7S5	CTRL_BM	UCMD_BM		-0.476799	0.435992	-0.0408071
RTCB	tRNA-splicing ligase RtcB homolog	21.153	21.0135	21.0964	21.5126	21.5334	21.5585	21.4436	21.1832	NaN	5	5	5	11.3	11.3	11.3	55.21	0	33.485	20661000	26	0.00609001	0.00832257	Q9Y3I0	Q9Y3I0			CTRL_UCMD	-0.215688	-0.2305	-0.446188
RTN4	Reticulon	24.4359	24.3924	24.4663	24.7248	24.6702	24.7037	24.7011	24.7494	24.6847	8	8	1	39.1	39.1	4.1	37.144	0	96.737	219220000	65	7.21357e-05	0.000190855	F8W914;Q9NQC3-2;Q9NQC3;Q9NQC3-4;H7C106;Q9NQC3-3;Q9NQC3-6;A0A0U1RQR6	F8W914;Q9NQC3-2;Q9NQC3;Q9NQC3-4;H7C106;Q9NQC3-3;Q9NQC3-6		BM_UCMD	CTRL_UCMD	0.012254	-0.280144	-0.26789
RUVBL1	RuvB-like 1	21.0925	21.1273	20.9547	21.2391	NaN	21.3487	21.3614	21.3639	21.385	6	6	6	17.5	17.5	17.5	50.227	0	42.311	20700000	26	0.00595938	0.00821533	Q9Y265;Q9Y265-2;E7ETR0;H7C4G5;J3QLR1	Q9Y265;Q9Y265-2;E7ETR0		BM_UCMD	CTRL_UCMD	0.0751984	-0.310067	-0.234869
S100A10	Protein S100-A10	25.1081	25.0831	25.0945	24.3588	24.4315	24.4614	25.6181	25.4284	25.4401	3	3	3	17.5	17.5	17.5	11.203	0	28.581	286560000	77	3.88651e-06	2.40049e-05	P60903	P60903	BM_CTRL	BM_UCMD	UCMD_CTRL	1.08031	-0.40291	0.677396
S100A11	Protein S100-A11	25.2248	25.2363	25.1906	24.5465	24.4011	24.5373	23.8052	23.8098	23.8102	5	5	5	49.5	49.5	49.5	11.74	0	44.843	227330000	72	1.11741e-07	2.41534e-06	P31949	P31949	CTRL_BM	UCMD_BM	UCMD_CTRL	-0.68808	1.40896	0.720882
S100A4	Protein S100-A4	22.7099	22.6603	22.6527	23.0829	23.1204	23.1241	23.6698	23.5368	23.551	3	3	3	27.7	27.7	27.7	11.728	0	18.361	77658000	29	1.26351e-06	1.10558e-05	P26447	P26447	BM_CTRL	BM_UCMD	CTRL_UCMD	0.477857	-0.912587	-0.434729
S100A6	Protein S100	25.4438	25.5663	25.4601	24.4661	24.5867	24.5666	25.4525	25.53	25.4706	2	2	2	17.6	17.6	17.6	9.681	0	42.043	335030000	34	1.43876e-06	1.17717e-05	R4GN98;P06703	R4GN98;P06703	BM_CTRL		UCMD_CTRL	0.943991	0.00634933	0.95034
SARS	Serine--tRNA ligase, cytoplasmic	23.6804	23.5752	23.5626	22.7418	22.7465	22.7018	23.6761	23.6349	23.7491	10	10	10	22.2	22.2	22.2	61.312	0	77.342	95332000	68	8.6734e-07	7.9192e-06	Q5T5C7;P49591	Q5T5C7;P49591	BM_CTRL		UCMD_CTRL	0.957303	-0.0804343	0.876869
SBDS	Ribosome maturation protein SBDS	22.1598	22.107	22.1567	21.7088	21.7388	21.6343	21.4106	22.0152	21.7778	5	5	5	21.2	21.2	21.2	28.864	0	33.618	35821000	38	0.0409808	0.0476723	A0A087X020;Q9Y3A5;F8WE72	A0A087X020;Q9Y3A5;F8WE72				0.0609492	0.385787	0.446736
SCARB2	Lysosome membrane protein 2	22.421	22.3801	22.5403	22.6651	22.7824	22.7418	22.4958	22.4392	22.5323	5	5	5	12	12	12	49.204	0	34.381	53136000	51	0.0036313	0.00534514	A0A1W2PPX5;A0A1W2PQR6;A0A1W2PQB7;A0A1W2PS43;A0A1W2PRS1;Q14108;A0A1W2PRF6;A0A1W2PPU6;Q14108-2;D6RDG0;A0A1W2PS70;A0A1W2PNX7;A0A1W2PSE4	A0A1W2PPX5;A0A1W2PQR6;A0A1W2PQB7;A0A1W2PS43;A0A1W2PRS1;Q14108;A0A1W2PRF6;A0A1W2PPU6;Q14108-2	CTRL_BM		CTRL_UCMD	-0.240976	-0.0408605	-0.281836
SCP2	Non-specific lipid-transfer protein	22.3459	22.2613	22.2234	21.8207	21.7893	21.8479	22.2008	22.249	NaN	4	4	4	7.9	7.9	7.9	50.341	0	24.664	36950000	29	0.000142293	0.000325477	P22307-4;P22307-7;P22307-8;P22307;P22307-6;P22307-2;H0YF61;H0YCB0;E9PLD1;P22307-3	P22307-4;P22307-7;P22307-8;P22307;P22307-6;P22307-2;H0YF61	BM_CTRL		UCMD_CTRL	0.405603	0.0526786	0.458281
SEC23A	Protein transport protein Sec23A	23.2932	23.1192	23.179	23.0013	22.9139	22.7635	22.9541	23.0239	22.9375	11	11	11	20.1	20.1	20.1	82.968	0	79.43	74526000	57	0.014882	0.0185656	F5H365;Q15436;Q15436-2;G3V4V1;G3V1W4;G3V3G5;G3V2R6;G3V5X8;G3V4Q2;Q5QPE2;A0A2R8YFH5;Q15437;G3V5K1;A0A2R8YF30;A0A2R8Y633;A0A2R8Y7S7	F5H365;Q15436;Q15436-2			UCMD_CTRL	0.0761042	0.226628	0.302732
SEC31A	Protein transport protein Sec31A	22.2722	22.4511	22.3066	22.0374	21.8097	NaN	22.3032	22.2757	22.4408	9	9	9	6.8	6.8	6.8	136.22	0	62.287	40236000	30	0.0147875	0.0184844	D6REX3;O94979-6;O94979-3;O94979-10;O94979-4;O94979-9;O94979-2;O94979;O94979-8;D6RHZ5;H7BXG7;O94979-5;O94979-7;H0Y8V7;H0YAB3;H0Y9K1;H0YAF5;H0Y9T9;H0Y8W8	D6REX3;O94979-6;O94979-3;O94979-10;O94979-4;O94979-9;O94979-2;O94979;O94979-8;D6RHZ5;H7BXG7;O94979-5;O94979-7	BM_CTRL		UCMD_CTRL	0.413689	0.00367751	0.417366
SEC61A1	Protein transport protein Sec61 subunit alpha isoform 1	22.3878	22.2842	22.2612	22.6859	22.6597	22.6756	22.1446	22.2477	22.2005	5	5	5	12	12	12	52.949	0	36.084	48558000	38	5.6056e-05	0.000159839	B4DR61;P61619;F8W776;Q8TC24;Q9H9S3-2;Q9H9S3-3;Q9H9S3;H7C1Q9;C9JXC6;H7C069;A6NK38;F2Z2C7;A6NIF9;C9JJV4;P61619-3	B4DR61;P61619;F8W776;Q8TC24;Q9H9S3-2;Q9H9S3-3;Q9H9S3	CTRL_BM		CTRL_UCMD	-0.475559	0.113911	-0.361648
SEPT11	Septin-11	22.3452	22.4407	22.4368	21.4003	NaN	21.4091	21.599	NaN	21.4257	8	8	8	24	24	24	49.005	0	53.601	29577000	27	0.000175585	0.00037883	D6RGI3;D6RER5;Q9NVA2;Q9NVA2-2;D6RDU5;D6RDP1;D6R9Y6;H0Y9G8;H0Y961;B1AMS2;Q14141-3;Q14141-2;Q14141-4;Q14141	D6RGI3;D6RER5;Q9NVA2;Q9NVA2-2;D6RDU5;D6RDP1;D6R9Y6		UCMD_BM	UCMD_CTRL	0.110244	0.893286	1.00353
SEPT2	Septin-2	23.9101	23.9278	23.9185	23.5321	23.5103	23.4859	23.8884	23.822	23.827	7	7	7	29.6	29.6	29.6	41.487	0	52.055	122380000	77	2.5355e-06	1.79479e-05	Q15019;Q15019-3;Q15019-2;B5MCX3;C9J2Q4;C9IZU3;C9J938;C9JB25;C9JZI2;C9IY94;C9JQJ4;H7C310;H7C2Y0;A0A1B0GXJ2;C9JFT1;F8WB65;B5MD47;C9JT15;C9JSE7	Q15019;Q15019-3;Q15019-2;B5MCX3;C9J2Q4;C9IZU3;C9J938;C9JB25	BM_CTRL	UCMD_BM	UCMD_CTRL	0.336561	0.0727007	0.409261
SEPT7	Septin-7	23.1305	23.3123	23.2449	22.453	22.4221	22.6461	22.9169	22.7175	22.8134	10	10	10	32.9	32.9	32.9	48.715	0	62.773	89709000	51	0.000466847	0.000870898	E7ES33;E7EPK1;Q16181-2;Q16181;G3V1Q4;A0A0U1RRE1;A0A0U1RRH9;Q5JXL7;A0A0U1RRM2;A0A0U1RRD1;Q6ZU15	E7ES33;E7EPK1;Q16181-2;Q16181;G3V1Q4	BM_CTRL	UCMD_BM	UCMD_CTRL	0.307712	0.412942	0.720653
SEPT9	Septin-9	22.9465	23.0616	22.935	22.4817	22.5847	22.5477	22.7975	22.4906	22.6291	8	8	8	16.9	16.9	16.9	63.502	0	52.058	60609000	49	0.00424662	0.00606661	Q9UHD8-7;Q9UHD8-2;Q9UHD8-5;Q9UHD8;Q9UHD8-3;K7EL40;Q9UHD8-4;Q9UHD8-9;Q9UHD8-8;K7EK18;K7EJV0;K7EJ51;K7ER52;K7EPY1;K7ENL0;K7EIE4;K7ER14;K7EQD7;K7ERG1;K7EIR4;K7EKN4;K7EN52;K7ENQ5;K7EJZ2;K7ELJ9;K7EJL9	Q9UHD8-7;Q9UHD8-2;Q9UHD8-5;Q9UHD8;Q9UHD8-3;K7EL40;Q9UHD8-4;Q9UHD8-9;Q9UHD8-8		UCMD_BM	UCMD_CTRL	0.105878	0.337638	0.443516
SERPINB6	Serpin B6	22.0944	22.0022	22.0671	21.3347	21.3194	NaN	22.3146	22.1765	22.2182	7	7	7	23.5	23.5	23.5	38.124	0	45.635	31467000	29	2.19537e-05	7.88301e-05	A0A2R8YD12;A0A024QZX5;A0A087X1N8;P35237;A0A2R8Y6A7;C9JTJ8;C9JVA8;H7BXK7;A0A1B0GU38;P50452-2;P50452	A0A2R8YD12;A0A024QZX5;A0A087X1N8;P35237;A0A2R8Y6A7	BM_CTRL	BM_UCMD	UCMD_CTRL	0.910529	-0.182516	0.728012
SERPINH1	Serpin H1	27.7851	27.9282	27.9018	28.1456	28.126	28.1267	28.0926	28.1378	28.1134	21	21	21	52.6	52.6	52.6	46.44	0	323.31	2341900000	394	0.00077061	0.00134483	P50454;E9PPV6;E9PR70;E9PKH2;E9PK86;E9PMI5;E9PNX1;E9PJH8;E9PIG2;E9PRS3;E9PQ34;E9PLA6;H0YEP8	P50454;E9PPV6;E9PR70;E9PKH2		BM_UCMD	CTRL_UCMD	-0.018077	-0.241691	-0.259768
SET	Protein SET	23.4751	23.5106	23.4536	23.5533	23.5674	23.5951	23.4668	23.4387	23.4873	4	4	4	18	18	18	31.124	0	27.215	101720000	52	0.00376987	0.00549773	A0A0C4DFV9;Q01105-3;Q01105-4;Q01105-2;Q01105;A0A087X027;P0DME0	A0A0C4DFV9;Q01105-3;Q01105-4;Q01105-2;Q01105;A0A087X027;P0DME0	CTRL_BM		CTRL_UCMD	-0.107634	0.0155543	-0.0920796
SFPQ	Splicing factor, proline- and glutamine-rich	23.8541	23.907	23.759	24.1788	24.0811	24.0119	23.5523	23.7118	23.6953	13	13	12	21.8	21.8	20.7	76.149	0	108.81	134200000	88	0.00188062	0.00299947	P23246;P23246-2;H0Y9K7	P23246;P23246-2	CTRL_BM		CTRL_UCMD	-0.437339	0.186436	-0.250903
SH3BGRL3	SH3 domain-binding glutamic acid-rich-like protein 3	23.5909	23.7081	23.6651	22.6521	22.6166	22.6987	23.0473	23.0035	22.9701	3	3	3	33	33	33	9.3804	0	25.197	81626000	41	6.42122e-07	6.74228e-06	Q5T123;Q9H299	Q5T123;Q9H299	BM_CTRL	UCMD_BM	UCMD_CTRL	0.351121	0.648196	0.999317
SH3GL1	Endophilin-A2	21.0313	21.0935	20.9879	20.3219	NaN	20.4449	20.6593	20.5611	20.8133	4	4	4	12.2	12.2	12.2	41.489	0	25.99	14189000	23	0.00174603	0.0028205	Q99961;M0QYE0;M0R0I3;Q99961-3;Q99961-2;M0R2K6;Q99962	Q99961;M0QYE0;M0R0I3;Q99961-3;Q99961-2	BM_CTRL	UCMD_BM	UCMD_CTRL	0.296945	0.356564	0.653508
SHMT2	Serine hydroxymethyltransferase, mitochondrial	23.1223	23.1122	23.1906	23.127	23.114	23.1564	22.9969	22.9845	23.0194	11	11	11	27.5	27.5	27.5	53.454	0	73.151	76443000	69	0.00181048	0.00291714	P34897-3;P34897;P34897-2;H0YIZ0;G3V2Y4;G3V5L0;G3V241;G3V3Y8;G3V4T0;G3V4X0;G3V2W0;G3V2E4;G3V540;G3V4W5	P34897-3;P34897;P34897-2;H0YIZ0;G3V2Y4	CTRL_BM	UCMD_BM		-0.132237	0.141783	0.00954659
SLC25A11	Mitochondrial 2-oxoglutarate/malate carrier protein	21.035	20.9478	20.991	21.2734	21.2703	21.2644	21.3114	21.2228	21.2685	7	7	7	28.7	28.7	28.7	32.182	0	46.336	20051000	28	0.00011167	0.000262365	I3L1P8;Q02978;Q02978-2	I3L1P8;Q02978;Q02978-2		BM_UCMD	CTRL_UCMD	-0.00135143	-0.276314	-0.277666
SLC25A3	Phosphate carrier protein, mitochondrial	23.8447	23.9384	23.8776	24.0537	24.1143	24.0694	23.9251	23.7982	23.9581	7	7	7	24.9	24.9	24.9	39.958	0	45.093	141360000	48	0.0114441	0.014654	Q00325-2;F8VVM2;Q00325;F8VWQ0;F8VZL5;F8VWR4	Q00325-2;F8VVM2;Q00325	CTRL_BM		CTRL_UCMD	-0.183932	-0.00800708	-0.191939
SLC25A5	ADP/ATP translocase 2	25.0689	25.0929	25.1049	25.3221	25.4077	25.4564	24.9255	24.8747	24.8972	12	12	4	35.6	35.6	14.4	32.852	0	84.231	323160000	138	2.42601e-05	8.36723e-05	P05141;Q9H0C2	P05141	CTRL_BM	UCMD_BM	CTRL_UCMD	-0.49718	0.189694	-0.307486
SLC25A6	ADP/ATP translocase 3	22.8476	22.7929	22.8461	23.2828	23.2386	23.2021	22.9096	22.8052	22.9433	12	4	2	44.3	20.1	7.4	32.866	0	26.884	73510000	36	0.000120865	0.000280979	P12236	P12236	CTRL_BM		CTRL_UCMD	-0.354322	-0.0581322	-0.412454
SLC3A2	4F2 cell-surface antigen heavy chain	23.9238	23.8151	23.9177	23.8029	23.7355	23.721	23.7288	23.7046	23.7304	12	12	12	23	23	23	64.872	0	92.185	125400000	84	0.008552	0.0113666	F5GZS6;J3KPF3;P08195-2;P08195-3;P08195;P08195-4;H0YFS2;F5GZI0;F5H0E2;F5H867;H0YFX4	F5GZS6;J3KPF3;P08195-2;P08195-3;P08195;P08195-4		UCMD_BM	UCMD_CTRL	-0.032262	0.165073	0.132811
SND1	Staphylococcal nuclease domain-containing protein 1	23.8704	23.9109	23.8848	23.9372	23.8226	23.9635	23.4946	23.7333	23.6823	22	22	22	29	29	29	102	0	145.16	129600000	117	0.014056	0.0176752	Q7KZF4;H7C597	Q7KZF4	CTRL_BM	UCMD_BM		-0.26872	0.248466	-0.0202546
SNRPA1	U2 small nuclear ribonucleoprotein A	20.285	20.33	20.1783	21.1309	21.0859	21.2821	20.812	20.8405	20.8884	4	4	4	20	20	20	28.415	0	26.657	15840000	18	2.21475e-05	7.88301e-05	P09661;H0YMA0;H0YLR3;H0YKK0	P09661;H0YMA0;H0YLR3;H0YKK0	CTRL_BM	BM_UCMD	CTRL_UCMD	-0.321454	-0.581486	-0.90294
SNRPD3	Small nuclear ribonucleoprotein Sm D3	21.6635	21.77	21.7395	22.3598	22.2891	22.2533	21.9446	21.9279	21.9086	3	3	3	33.3	33.3	33.3	13.291	0	20.655	36382000	24	1.35541e-05	5.43892e-05	P62318-2;P62318;H3BT13	P62318-2;P62318	CTRL_BM	BM_UCMD	CTRL_UCMD	-0.374306	-0.202083	-0.57639
SNRPN	Small nuclear ribonucleoprotein-associated proteins B and B	21.8033	21.886	21.7361	22.3045	22.3023	22.3129	21.9121	21.7789	21.6724	2	2	2	8.9	8.9	8.9	17.546	0	12.566	36008000	25	0.000374172	0.000723094	J3QLE5;P14678-2;P63162;P14678;P63162-2;P14678-3;J3KRY3;S4R3P3	J3QLE5;P14678-2;P63162;P14678;P63162-2;P14678-3;J3KRY3;S4R3P3	CTRL_BM		CTRL_UCMD	-0.515433	0.0186304	-0.496803
SOD1	Superoxide dismutase [Cu-Zn]	23.1057	22.9895	23.1236	22.1589	22.2112	22.326	23.0325	23.2312	23.0769	5	5	5	60.4	60.4	60.4	15.936	0	36.6	64598000	30	2.87934e-05	9.44785e-05	P00441;H7BYH4	P00441;H7BYH4	BM_CTRL		UCMD_CTRL	0.882341	-0.0419265	0.840414
SPARC	SPARC	23.298	23.2839	23.2893	24.0139	24.0497	24.1185	24.0625	24.0459	24.0654	8	8	8	27.7	27.7	27.7	34.632	0	65.315	128570000	87	1.26518e-07	2.41534e-06	P09486;F5GY03;E5RK62	P09486;F5GY03;E5RK62		BM_UCMD	CTRL_UCMD	-0.00339638	-0.767547	-0.770944
SPTAN1	Spectrin alpha chain, non-erythrocytic 1	25.698	25.7373	25.7049	25.3967	25.4593	25.4537	25.6434	25.6989	25.7038	62	62	62	30.3	30.3	30.3	282.28	0	323.31	439680000	359	5.73545e-05	0.000162171	Q13813-3;Q13813;A0A0D9SF54;A0A0D9SGF6;Q13813-2;A0A0D9SFF6;A0A1B0GTB7;A0A0D9SFH4;A0A1B0GV13	Q13813-3;Q13813;A0A0D9SF54;A0A0D9SGF6;Q13813-2	BM_CTRL		UCMD_CTRL	0.24545	0.0312098	0.276659
SPTBN1	Spectrin beta chain, non-erythrocytic 1	25.3422	25.3685	25.3576	25.153	25.1201	25.1034	25.3499	25.2976	25.2768	54	54	53	28.4	28.4	27.9	274.83	0	323.31	345970000	310	0.000109114	0.000259404	A0A087WUZ3;Q01082;Q01082-3;Q01082-2;F8W6C1;O15020-2;O15020;A4QPE4;P11277-3;P11277;P11277-2	A0A087WUZ3;Q01082;Q01082-3;Q01082-2	BM_CTRL		UCMD_CTRL	0.182781	0.0477115	0.230493
SQRDL	Sulfide:quinone oxidoreductase, mitochondrial	20.4972	20.6828	20.6363	20.5798	20.6588	20.4427	20.8583	20.7578	20.8932	3	3	3	6.9	6.9	6.9	49.96	0	19.737	14273000	20	0.0231393	0.0280882	Q9Y6N5;H3BNP9;H3BNX3	Q9Y6N5	BM_CTRL			0.274391	-0.23	0.0443902
SRPRB	Signal recognition particle receptor subunit beta	21.649	21.6614	21.7979	22.4154	22.3905	22.39	21.9887	21.9451	21.9705	7	7	7	27.7	27.7	27.7	29.702	0	45.775	38280000	44	7.89397e-06	3.68385e-05	Q9Y5M8;H7C4H2;C9J5Z8	Q9Y5M8;H7C4H2	CTRL_BM	BM_UCMD	CTRL_UCMD	-0.430471	-0.26385	-0.694322
SRSF7	Serine/arginine-rich splicing factor 7	22.5617	22.5098	22.3433	23.0005	22.9581	22.891	22.4887	22.2335	22.3282	4	4	3	32.1	32.1	21.9	15.763	0	29.245	55756000	32	0.000936722	0.00160363	A0A0B4J1Z1;C9JAB2;Q16629-3;Q16629-2;Q16629-4;Q16629	A0A0B4J1Z1;C9JAB2;Q16629-3;Q16629-2;Q16629-4;Q16629	CTRL_BM		CTRL_UCMD	-0.596565	0.120567	-0.475998
SSB	Lupus La protein	22.279	22.1983	22.3765	22.4658	22.4959	22.3949	22.1837	22.2392	22.1666	9	9	9	27.7	27.7	27.7	46.836	0	67.981	44289000	53	0.00717626	0.00968104	P05455;E7ERC4;E9PFL9;E9PGX9	P05455	CTRL_BM		CTRL_UCMD	-0.255984	0.0896085	-0.166376
SSR1	Translocon-associated protein subunit alpha	22.6865	22.5692	22.6682	23.0479	22.9965	23.0582	22.7273	22.6737	22.7124	3	3	3	12.8	12.8	12.8	29.573	0	20.194	63244000	31	7.3393e-05	0.000192657	C9J3L8;C9J5W0;A0A3B3IRT8;E9PAL7;C9IZQ1;P43307;P43307-2	C9J3L8;C9J5W0;A0A3B3IRT8;E9PAL7;C9IZQ1;P43307;P43307-2	CTRL_BM		CTRL_UCMD	-0.329808	-0.0624301	-0.392238
SSR4	Translocon-associated protein subunit delta	22.554	22.4929	22.5111	23.4202	23.3217	23.2515	22.8106	22.8672	22.8629	3	3	3	24.9	24.9	24.9	18.998	0	40.367	68584000	39	5.80596e-06	2.97378e-05	P51571;A6NLM8	P51571;A6NLM8	CTRL_BM	BM_UCMD	CTRL_UCMD	-0.485669	-0.327567	-0.813236
ST13	Putative protein FAM10A4	21.5134	21.4855	21.4746	21.2833	21.2943	21.2744	21.6335	21.6484	21.6488	2	2	2	15.8	15.8	15.8	16.219	0	12.834	24653000	25	2.01078e-07	3.24819e-06	H7C3I1;F6VDH7;Q3KNR6;Q8IZP2;Q8NFI4;P50502	H7C3I1;F6VDH7;Q3KNR6;Q8IZP2;Q8NFI4;P50502	BM_CTRL	BM_UCMD	UCMD_CTRL	0.359561	-0.152325	0.207236
STAT1	Signal transducer and activator of transcription 1-alpha/beta	24.4928	24.5051	24.5148	23.997	24.0186	23.9398	24.4749	24.4228	24.3758	19	19	19	31.2	31.2	31.2	87.334	0	136.87	177010000	139	5.59964e-06	2.91551e-05	P42224;P42224-2;J3KPM9;E7EPD2;D2KFR9;E7ENM1;E9PH66;H7BZB5	P42224;P42224-2;J3KPM9	BM_CTRL		UCMD_CTRL	0.439553	0.0791934	0.518746
STIP1	Stress-induced-phosphoprotein 1	22.3549	22.4106	22.3614	22.439	22.4891	22.2612	22.6903	22.729	22.6254	6	6	6	11.2	11.2	11.2	59.777	0	43.154	48822000	41	0.00495054	0.00697727	P31948-3;P31948;P31948-2;H0YGI8;F5H783	P31948-3;P31948;P31948-2;H0YGI8	BM_CTRL	BM_UCMD		0.282495	-0.306349	-0.0238544
STMN1	Stathmin	22.2097	22.189	22.1673	22.6115	22.6052	22.5835	22.4988	22.4003	22.5457	4	4	3	42.4	42.4	31.8	9.7931	0	31.094	49417000	44	8.44422e-05	0.000211105	A2A2D0;P16949;P16949-2	A2A2D0;P16949;P16949-2	CTRL_BM	BM_UCMD	CTRL_UCMD	-0.117251	-0.294094	-0.411346
STOML2	Stomatin-like protein 2, mitochondrial	NaN	21.0449	20.9479	21.5373	21.4836	NaN	21.7062	21.763	21.8017	4	4	4	20.9	20.9	20.9	33.337	0	26.006	22512000	27	0.00022997	0.000467358	Q9UJZ1-2;Q9UJZ1;A0A087WYB4;F2Z2I8	Q9UJZ1-2;Q9UJZ1;A0A087WYB4	BM_CTRL	BM_UCMD	CTRL_UCMD	0.246799	-0.760284	-0.513485
STT3A	Dolichyl-diphosphooligosaccharide--protein glycosyltransferase subunit STT3A	23.5534	23.4842	23.5568	23.944	23.905	23.9263	23.5506	23.388	23.3827	8	8	7	10.8	10.8	9.8	80.529	0	50.914	114540000	74	0.000150189	0.000334556	P46977;A0A0C4DH80;E9PN73;E9PI32;P46977-2	P46977;A0A0C4DH80;E9PN73;E9PI32;P46977-2	CTRL_BM		CTRL_UCMD	-0.482624	0.0892884	-0.393336
SURF4	Surfeit locus protein 4	22.5037	22.3996	NaN	22.9613	22.8795	22.8583	22.7325	22.6412	22.741	5	5	5	35.5	35.5	35.5	21.127	0	34.569	54882000	32	0.00118106	0.00196324	Q5T8U5;O15260-2;O15260;B7Z1G8;O15260-3	Q5T8U5;O15260-2;O15260;B7Z1G8;O15260-3	CTRL_BM	BM_UCMD	CTRL_UCMD	-0.194785	-0.253013	-0.447799
SYNCRIP	Heterogeneous nuclear ribonucleoprotein Q	24.0253	24.0015	23.9636	24.3259	24.2226	24.2193	24.2026	24.1384	24.1221	14	14	9	30.2	30.2	21.1	58.735	0	93.118	160310000	105	0.00140789	0.00230358	O60506-4;O60506-3;O60506-2;O60506;B7Z645;O60506-5;F6UXX1	O60506-4;O60506-3;O60506-2;O60506;B7Z645;O60506-5		BM_UCMD	CTRL_UCMD	-0.102002	-0.157764	-0.259766
TAGLN	Transgelin	25.8731	25.7651	25.807	26.354	26.3862	26.4431	25.7157	25.7102	25.7625	17	17	17	75.6	75.6	75.6	22.611	0	164.9	588760000	170	3.12472e-06	2.07218e-05	Q01995;H0YCU9;E9PJ32;C9J5W6;Q9UI15	Q01995;H0YCU9	CTRL_BM		CTRL_UCMD	-0.665247	0.0860953	-0.579151
TAGLN2	Transgelin-2	25.2956	25.265	25.2381	25.3596	25.3203	25.3233	25.5716	25.5149	25.5157	11	11	11	67.9	67.9	67.9	21.086	0	87.562	372490000	126	5.97338e-05	0.000168001	X6RJP6;P37802;P37802-2	X6RJP6;P37802;P37802-2	BM_CTRL	BM_UCMD		0.199801	-0.267887	-0.0680862
TALDO1	Transaldolase	24.007	23.9896	23.9916	23.5591	23.5438	23.543	23.6001	23.6194	23.6375	6	6	6	18.9	18.9	18.9	35.328	0	41.611	120460000	64	2.69826e-08	9.44392e-07	F2Z393;P37837	F2Z393;P37837	BM_CTRL	UCMD_BM	UCMD_CTRL	0.0704284	0.377007	0.447435
TARS	Threonine--tRNA ligase, cytoplasmic	22.7861	22.7522	22.7293	22.2847	22.1774	22.2824	22.6889	22.6758	22.656	10	10	10	18	18	18	83.434	0	66.653	53849000	53	9.66899e-06	4.28997e-05	P26639;P26639-2	P26639;P26639-2	BM_CTRL		UCMD_CTRL	0.424602	0.0824256	0.507028
TCP1	T-complex protein 1 subunit alpha	23.0962	23.1384	23.0796	23.2795	23.2343	23.2376	23.2043	23.2984	23.2449	13	13	13	24.6	24.6	24.6	60.343	0	89.477	83967000	76	0.00352324	0.00519822	P17987;E7ERF2;E7EQR6;F5H282;F5H136;F5GZ03;F5H7Y1;F5GYL4;F5GZI8;F5H676;F5H726	P17987;E7ERF2;E7EQR6;F5H282		BM_UCMD	CTRL_UCMD	-0.000898452	-0.144769	-0.145668
TGFBI	Transforming growth factor-beta-induced protein ig-h3	21.8551	21.8765	21.8679	23.017	22.9861	22.9867	21.8793	21.9105	21.9721	10	10	10	17.9	17.9	17.9	74.68	0	63.438	47782000	44	1.03006e-08	4.99181e-07	Q15582;H0Y8L3;S4R3C6;H0Y9D7;H0YAB8;D6RBX4;H0YAH8	Q15582;H0Y8L3;S4R3C6	CTRL_BM		CTRL_UCMD	-1.07552	-0.0546235	-1.13015
TGM2	Protein-glutamine gamma-glutamyltransferase 2	21.664	21.544	21.1552	23.4711	23.3565	23.5693	19.9286	21.0691	21.667	10	10	10	19.5	19.5	19.5	77.328	0	72.354	50448000	58	0.00248286	0.00377826	P21980;P21980-2;A2A2A0;A2A299;P21980-3	P21980;P21980-2	CTRL_BM		CTRL_UCMD	-2.41505	0.417054	-1.998
THY1	Thy-1 membrane glycoprotein	20.8709	20.6885	NaN	23.3564	23.4817	23.4325	22.372	22.0924	22.1955	3	3	3	25.7	25.7	25.7	16.927	0	24.75	51242000	27	5.04483e-06	2.74941e-05	E9PIM6;E9PNQ8;P04216;J3QRJ3	E9PIM6;E9PNQ8;P04216;J3QRJ3	CTRL_BM	BM_UCMD	CTRL_UCMD	-1.19983	-1.44204	-2.64187
TKT	Transketolase	24.7101	24.59	24.5377	23.9523	23.9584	23.9884	24.3633	24.3126	24.3748	14	14	14	41.1	41.1	41.1	49.91	0	97.334	179790000	107	2.3076e-05	8.12172e-05	A0A0B4J1R6;P29401;P29401-2;E9PFF2	A0A0B4J1R6;P29401;P29401-2	BM_CTRL	UCMD_BM	UCMD_CTRL	0.384032	0.263933	0.647965
TLN1	Talin-1	26.1498	26.1543	26.1814	26.0674	26.0062	25.9918	26.2675	26.2633	26.27	62	62	62	33	33	33	269.76	0	323.31	637430000	430	6.64923e-05	0.000181343	Q9Y490;Q9Y4G6;H0YMT1;A0A1B0GVU7	Q9Y490	BM_CTRL	BM_UCMD	UCMD_CTRL	0.244762	-0.105035	0.139727
TM9SF3	Transmembrane 9 superfamily member 3	21.8278	21.7021	21.6881	22.0667	22.1208	22.0698	21.6994	21.61	21.879	5	5	5	8.3	8.3	8.3	67.887	0	31.864	32885000	31	0.00506535	0.00711285	Q9HD45;Q5TB53	Q9HD45;Q5TB53	CTRL_BM		CTRL_UCMD	-0.352138	0.00687133	-0.345267
TMED7-TICAM2	Transmembrane emp24 domain-containing protein 7	21.5075	21.5581	NaN	22.0924	22.1228	22.1989	21.7398	21.7453	NaN	4	4	4	28.7	28.7	28.7	21.233	0	26.438	27687000	20	0.000231896	0.000469757	A0A0A6YYA0;Q86XR7-2;Q9Y3B3-2;Q9Y3B3;G3V2Y2	A0A0A6YYA0;Q86XR7-2;Q9Y3B3-2;Q9Y3B3	CTRL_BM	BM_UCMD	CTRL_UCMD	-0.396179	-0.209531	-0.60571
TMED9	Transmembrane emp24 domain-containing protein 9	22.0824	22.2394	22.2485	22.4984	22.4735	22.523	22.5392	22.6154	22.5549	5	5	5	20	20	20	27.277	0	32.943	49885000	43	0.000557896	0.00102173	Q9BVK6;F8W7F7;Q7Z7H5-3;Q7Z7H5-2;Q7Z7H5	Q9BVK6		BM_UCMD	CTRL_UCMD	0.0717675	-0.37812	-0.306352
TMEM189-UBE2V1	Ubiquitin-conjugating enzyme E2 variant 1	21.5797	21.6818	21.7	21.375	21.3033	21.3238	21.7428	21.713	21.7451	3	3	1	7.8	7.8	2.4	42.208	0	20.507	26723000	33	7.4316e-05	0.000193027	I3L0A0;Q13404;Q13404-7;Q13404-2;Q13404-1;G3V2F7;A0A0A0MSL3;Q13404-6	I3L0A0;Q13404;Q13404-7;Q13404-2;Q13404-1;G3V2F7	BM_CTRL		UCMD_CTRL	0.399358	-0.0789103	0.320448
TMX1	Thioredoxin-related transmembrane protein 1	20.5724	20.5322	20.5804	20.9563	20.9965	20.9781	20.6379	20.6689	20.7486	5	5	5	15.4	15.4	15.4	31.791	0	31.387	15504000	24	2.91366e-05	9.51092e-05	Q9H3N1;G3V448	Q9H3N1	CTRL_BM	BM_UCMD	CTRL_UCMD	-0.29117	-0.12407	-0.41524
TMX3	Protein disulfide-isomerase TMX3	20.639	20.5888	20.6322	21.0187	NaN	21.0519	20.8458	NaN	20.8469	3	3	3	7	7	7	51.871	0	21.65	13806000	15	9.04307e-05	0.000222693	Q96JJ7;Q96JJ7-2;B4DIE3	Q96JJ7;Q96JJ7-2	CTRL_BM	BM_UCMD	CTRL_UCMD	-0.189045	-0.226179	-0.415225
TPD52L2	Tumor protein D54	22.6808	22.6502	22.6668	21.4872	21.3407	21.4876	22.514	22.5323	22.5255	6	6	6	28.8	28.8	28.8	23.764	0	40.787	43756000	29	1.6763e-07	2.93352e-06	A0A087WYR3;O43399;O43399-5;O43399-7;O43399-6;O43399-2;O43399-4;O43399-3;A0A087WZ51	A0A087WYR3;O43399;O43399-5;O43399-7;O43399-6;O43399-2;O43399-4;O43399-3;A0A087WZ51	BM_CTRL	UCMD_BM	UCMD_CTRL	1.08381	0.142034	1.22585
TPI1	Triosephosphate isomerase	26.6674	26.7062	26.7335	26.7841	26.7179	26.7277	26.8896	26.8838	26.931	15	15	15	81.5	81.5	81.5	26.669	0	157.94	972620000	211	0.000593281	0.00107404	P60174-1;P60174;P60174-4;U3KPZ0;U3KQF3;U3KPS5	P60174-1;P60174;P60174-4	BM_CTRL	BM_UCMD		0.158091	-0.198999	-0.0409083
TPM1	Tropomyosin alpha-1 chain	26.7987	26.8108	26.8513	26.6996	26.7603	26.7757	26.326	26.3801	26.4005	16	16	0	41.5	41.5	0	32.876	0	169.67	919830000	136	9.94082e-06	4.31912e-05	P09493-3;P09493-2	P09493-3;P09493-2	CTRL_BM	UCMD_BM		-0.376364	0.451235	0.0748702
TPM2	Tropomyosin beta chain	24.1626	24.2727	24.2297	24.7089	24.7746	24.811	24.2295	24.2075	24.3547	12	5	0	31	18.3	0	32.989	0	45.792	207390000	62	7.50476e-05	0.000193027	P07951-2;P07951-3	P07951-2;P07951-3	CTRL_BM		CTRL_UCMD	-0.50008	-0.0429944	-0.543074
TPM3	Tropomyosin alpha-3 chain	24.4953	24.541	24.6056	24.0998	24.2417	24.2002	24.4094	24.4225	24.4512	11	9	5	34.4	29.5	16.7	26.42	0	65.68	212030000	93	0.000470575	0.000874519	A0A087WWU8;Q5HYB6;P06753-5;P06753-2;P06753-4;P06753-3;P06753-6;D6R904;Q5VU61;A0A494C0G0	A0A087WWU8;Q5HYB6;P06753-5;P06753-2;P06753-4;P06753-3;P06753-6;D6R904	BM_CTRL		UCMD_CTRL	0.246017	0.120205	0.366223
TPM4	Tropomyosin alpha-4 chain	26.3278	26.4663	26.477	25.7858	25.9266	25.9184	25.9368	26.0199	26.0164	14	12	6	44.4	39.9	15.3	28.521	0	153.65	622650000	174	0.000195536	0.000410626	P67936;A0A2R8Y5V9;A0A2R8YGX3;A0A2R8YH90;A0A2R8YE05;K7EMU5;K7EPB9;A0A2R8YHD2;K7EPV9;U3KQK2	P67936;A0A2R8Y5V9;A0A2R8YGX3;A0A2R8YH90;A0A2R8YE05		UCMD_BM	UCMD_CTRL	0.113179	0.433742	0.546921
TRAM1	Translocating chain-associated membrane protein 1	NaN	20.2965	20.4412	20.828	20.8893	NaN	21.2644	NaN	21.1194	2	2	2	7.3	7.3	7.3	33.435	0	12.824	12836000	17	0.00580103	0.00801458	G3XAN4;Q15629-2;Q15629	G3XAN4;Q15629-2;Q15629		BM_UCMD	CTRL_UCMD	0.334745	-0.823058	-0.488312
TUBA1B	Tubulin alpha-1B chain	28.3854	28.3398	28.3379	28.2149	28.1459	28.1564	28.4065	28.3885	28.3808	19	19	0	61	61	0	50.151	0	199.65	2841300000	370	0.00014259	0.000325477	P68363;P68363-2;C9JDS9	P68363;P68363-2	BM_CTRL		UCMD_CTRL	0.219253	-0.0374392	0.181814
TUBB	Tubulin beta chain	25.9854	25.9082	25.9399	25.938	25.892	25.8653	26.1343	26.1539	26.1521	20	4	3	60.1	16.2	12.7	47.766	0	78.624	569960000	119	0.000155641	0.00034526	Q5JP53;P07437;Q5ST81;A6NNZ2	Q5JP53;P07437;Q5ST81	BM_CTRL	BM_UCMD		0.248047	-0.201945	0.046102
TUBB3	Tubulin beta-3 chain	23.6647	23.8024	23.8376	23.5134	23.471	23.5285	23.5814	23.5201	23.6367	19	8	5	55.1	29.8	23.1	50.432	0	76.547	114210000	80	0.00638274	0.00870373	Q13509;A0A0B4J269;Q13509-2;G3V2A3;G3V5W4;G3V2R8;G3V3R4;G3V2N6;G3V542;G3V3J6;G3V3W7	Q13509;A0A0B4J269;Q13509-2		UCMD_BM	UCMD_CTRL	0.0756806	0.189957	0.265637
TUBB4B	Tubulin beta-4B chain	27.6836	27.651	27.5817	27.5794	27.5545	27.5402	27.7648	27.7056	27.7877	21	21	1	61.3	61.3	2.7	49.83	0	311.7	1830500000	474	0.00309277	0.00459539	P68371	P68371	BM_CTRL	BM_UCMD		0.194989	-0.113723	0.0812654
TUBB6	Tubulin beta-6 chain	22.7889	22.8915	22.7787	23.0593	23.0266	22.966	22.8129	22.9291	22.9584	18	7	7	54.5	30.7	30.7	49.857	0	47.099	68654000	53	0.024192	0.0291972	Q9BUF5;K7ESM5;K7EL29;K7EN98;K7ESQ3;K7EQT3;K7EJ64;K7ERA8;K7EJZ4;K7EPE5;K7ES63	Q9BUF5;K7ESM5			CTRL_UCMD	-0.116327	-0.080883	-0.19721
TUFM	Elongation factor Tu, mitochondrial	23.374	23.3317	23.3613	23.6698	23.6364	23.6276	23.8494	23.807	23.8266	10	10	10	27.2	27.2	27.2	49.541	0	78.29	107140000	73	5.66926e-07	6.15799e-06	P49411;H3BNU3	P49411	BM_CTRL	BM_UCMD	CTRL_UCMD	0.183056	-0.471995	-0.288939
TXN	Thioredoxin	25.4199	25.3149	25.3493	24.1872	24.5519	24.5104	25.0953	25.0422	25.0495	6	6	6	57.1	57.1	57.1	11.737	0	47.281	286220000	53	0.000201286	0.000421297	P10599;P10599-2	P10599;P10599-2	BM_CTRL		UCMD_CTRL	0.637062	0.299506	0.936568
TXNDC17	Thioredoxin domain-containing protein 17	21.385	21.4666	21.3804	21.0856	NaN	21.0437	21.3816	21.1942	21.2637	3	3	3	26.8	26.8	26.8	13.941	0	20.157	19705000	23	0.00741818	0.00996472	Q9BRA2;I3L0K2;I3L3M7;I3L2R6	Q9BRA2;I3L0K2;I3L3M7	BM_CTRL		UCMD_CTRL	0.217115	0.129296	0.346411
TXNDC5	Thioredoxin domain-containing protein 5	25.2066	25.1969	25.267	24.8645	24.8705	24.911	25.0152	25.0445	25.0223	13	13	13	31.7	31.7	31.7	47.628	0	131.79	292850000	158	1.67781e-05	6.36759e-05	Q8NBS9;Q8NBS9-2	Q8NBS9;Q8NBS9-2	BM_CTRL	UCMD_BM	UCMD_CTRL	0.145239	0.196447	0.341687
TXNRD1	Thioredoxin reductase 1, cytoplasmic	24.4801	24.4886	24.4517	21.5939	21.575	21.3488	23.8088	23.8458	23.9105	13	13	13	36.9	36.9	36.9	53.166	0	105.42	119120000	74	2.51684e-08	9.44392e-07	E9PIR7;F8W809;A0A087WSW9;A0A182DWI3;A0A087WSY9;Q16881-5;Q16881-2;Q16881-4;Q16881-3;Q16881-6;Q16881;E2QRB9;Q16881-7;E9PKD3;E9PLT3;E9PKI4;A0A0B4J225;E9PIZ5;E9PQI3;A0A096LPD9;E7EWK1;A0A096LPK7;A0A182DWF2;D3YTF8;A0A182DWF3;Q9NNW7-2;Q9NNW7	E9PIR7;F8W809;A0A087WSW9;A0A182DWI3;A0A087WSY9;Q16881-5;Q16881-2;Q16881-4;Q16881-3;Q16881-6;Q16881;E2QRB9;Q16881-7;E9PKD3	BM_CTRL	UCMD_BM	UCMD_CTRL	2.34553	0.617905	2.96343
UAP1	UDP-N-acetylhexosamine pyrophosphorylase	20.9421	20.9308	21.055	20.8644	20.8579	20.8507	21.0055	21.1138	21.0093	5	5	5	12.5	12.5	12.5	57.028	0	31.848	17123000	28	0.0146055	0.0182931	Q16222-2;Q16222-3;Q16222;Q3KQV9	Q16222-2;Q16222-3;Q16222	BM_CTRL			0.186069	-0.0666805	0.119388
UBA1	Ubiquitin-like modifier-activating enzyme 1	25.011	24.8942	24.9419	24.6676	24.597	24.638	24.852	24.8616	24.9183	19	19	19	26.6	26.6	26.6	113.8	0	140.18	256700000	173	0.000318817	0.000621841	P22314-2;P22314;Q5JRR9;Q5JRS0;Q5JRR6;Q5JRS1;Q5JRS3;Q5JRS2	P22314-2;P22314	BM_CTRL		UCMD_CTRL	0.243108	0.0722341	0.315342
UBE2N	Ubiquitin-conjugating enzyme E2 N	21.9618	21.8447	NaN	22.0452	22.1638	22.0432	22.3292	22.3483	22.3342	5	5	5	41.4	41.4	41.4	17.138	0	35.885	37752000	32	0.00108549	0.00182849	P61088;F8VSD4;F8VV71;F8VZ29;F8VQQ8;Q5JXB2	P61088;F8VSD4;F8VV71;F8VZ29	BM_CTRL	BM_UCMD	CTRL_UCMD	0.252078	-0.432818	-0.180741
UGDH	UDP-glucose 6-dehydrogenase	25.9339	25.8915	25.8779	25.0432	25.0266	25.015	25.7176	25.7482	25.7389	24	24	24	66.4	66.4	66.4	55.023	0	198.33	433840000	194	8.19354e-09	4.72844e-07	O60701;O60701-2;O60701-3;E7ER83;E7ETF4;E7EV97;E7ER95;D6RHF4;E9PBD2	O60701;O60701-2;O60701-3	BM_CTRL	UCMD_BM	UCMD_CTRL	0.706644	0.166341	0.872985
UQCRC1	Cytochrome b-c1 complex subunit 1, mitochondrial	22.2553	22.2582	22.2317	22.1082	22.1376	22.0144	22.2994	22.3052	22.4538	8	8	7	23.1	23.1	21.7	52.645	0	55.08	41877000	45	0.00605221	0.00831032	P31930	P31930	BM_CTRL		UCMD_CTRL	0.266906	-0.106141	0.160765
UQCRC2	Cytochrome b-c1 complex subunit 2, mitochondrial	21.9657	21.9405	21.8695	22.3298	22.1302	22.265	22.3071	22.38	22.3382	5	5	5	17.5	17.5	17.5	44.634	0	36.786	39669000	28	0.00075217	0.0013163	H3BRG4;P22695;H3BP04;H3BSJ9;A0A087WVZ4;H3BUE4;H3BUI9	H3BRG4;P22695;H3BP04;H3BSJ9		BM_UCMD	CTRL_UCMD	0.0980333	-0.416271	-0.318237
UQCRQ	Cytochrome b-c1 complex subunit 8	19.9971	20.0637	20.1003	19.8661	19.8942	19.8274	20.0103	20.036	19.9694	2	2	2	17.1	17.1	17.1	9.9062	0	11.795	8804600	19	0.00299802	0.00446645	O14949	O14949	BM_CTRL		UCMD_CTRL	0.142667	0.0488368	0.191504
USP5	Ubiquitin carboxyl-terminal hydrolase 5	21.3494	21.4192	21.1669	21.7443	21.6725	21.5514	21.8605	21.7916	21.7519	9	9	9	13.5	13.5	13.5	93.307	0	64.192	27421000	29	0.00244296	0.0037356	P45974-2;P45974;F5H571;H7C5J3;Q92995-2;Q92995	P45974-2;P45974		BM_UCMD	CTRL_UCMD	0.143783	-0.486328	-0.342544
VAT1	Synaptic vesicle membrane protein VAT-1 homolog	24.7771	24.7702	24.846	24.0357	23.9699	23.9653	24.937	24.9791	24.962	12	12	12	43.8	43.8	43.8	41.92	0	99.968	220040000	127	9.87317e-08	2.39234e-06	Q99536;Q99536-3;K7ERT7;Q99536-2;K7ESA3;K7EJM4;K7ENX2;K7EM19;K7ER81	Q99536;Q99536-3;K7ERT7;Q99536-2	BM_CTRL	BM_UCMD	UCMD_CTRL	0.96881	-0.161295	0.807515
VCL	Vinculin	25.5147	25.5614	25.5932	25.2539	25.2283	25.275	25.2563	25.2422	25.2894	33	33	33	34.8	34.8	34.8	116.72	0	248.94	376160000	255	2.48813e-05	8.47308e-05	P18206-2;P18206;P18206-3;A0A096LPE1	P18206-2;P18206		UCMD_BM	UCMD_CTRL	0.0102429	0.294024	0.304267
VCP	Transitional endoplasmic reticulum ATPase	25.523	25.4957	25.544	25.695	25.5955	25.6034	25.4499	25.4509	25.41	24	24	24	43.5	43.5	43.5	89.321	0	187.9	418360000	260	0.00209461	0.00329079	P55072;C9IZA5;C9JUP7	P55072	CTRL_BM		CTRL_UCMD	-0.194953	0.0839767	-0.110976
VDAC1	Voltage-dependent anion-selective channel protein 1	25.4377	25.4111	25.4492	25.7909	25.7869	25.7683	25.7457	25.6884	25.7029	11	11	11	54.1	54.1	54.1	30.772	0	98.279	448890000	144	2.52016e-06	1.79479e-05	P21796;C9JI87	P21796;C9JI87	CTRL_BM	BM_UCMD	CTRL_UCMD	-0.0695279	-0.279784	-0.349312
VDAC2	Voltage-dependent anion-selective channel protein 2	24.7702	24.7287	24.7054	24.9904	24.9889	24.8535	24.7512	24.6638	24.6903	8	8	8	37.2	37.2	37.2	30.348	0	64.623	265480000	84	0.00347522	0.0051394	A0A0A0MR02;P45880-2;P45880;P45880-1;Q5JSD2;Q5JSD1;A2A3S1	A0A0A0MR02;P45880-2;P45880;P45880-1;Q5JSD2;Q5JSD1	CTRL_BM		CTRL_UCMD	-0.243447	0.0327837	-0.210663
VIM	Vimentin	32.4	32.4639	32.4537	32.1338	32.1944	32.1824	32.2426	32.2908	32.3007	47	47	40	81.1	81.1	73	53.651	0	323.31	45305000000	1578	0.000162581	0.000356784	P08670;B0YJC4;B0YJC5;A0A1B0GTT5;A0A1B0GVG8;H7C5W5;P41219;P41219-2;U3KPR1;B4DIR1;K7ELP4;F8W835;K7EJU1;K7EKH9;A0A1X7SCE1;K7EMP8;CON__H-INV:HIT000292931;A0A1X7SBR3;CON__Q61726;A0A087X106;CON__O43790;CON__Q6NT21;CON__P78385;CON__Q14533;A0A1W2PR46;CON__P78386;CON__Q8N1N4-2;CON__Q7RTT2;Q8IWY7;Q8N1N4-2;P14136-3;P14136;P14136-2;O43790;P78385;Q16352;Q14533;P78386;Q8N1N4;P07197-2;P07196;P12036-2;P12036	P08670;B0YJC4;B0YJC5	BM_CTRL	UCMD_BM	UCMD_CTRL	0.107819	0.161215	0.269034
VKORC1L1	Vitamin K epoxide reductase complex subunit 1-like protein 1	20.297	20.1135	20.2698	20.6089	20.5923	20.5969	20.3021	20.4336	NaN	3	3	3	13.5	13.5	13.5	23.499	0	18.771	11263000	23	0.00483752	0.00683327	A0A3B3ISV4;Q8N0U8;Q8N0U8-2	A0A3B3ISV4;Q8N0U8	CTRL_BM		CTRL_UCMD	-0.230036	-0.140343	-0.370379
VPS35	Vacuolar protein sorting-associated protein 35	21.3167	21.6358	21.759	21.0754	20.7287	20.8354	21.2282	21.4075	NaN	6	6	6	9.4	9.4	9.4	91.706	0	38.829	19775000	21	0.0181322	0.0222676	Q96QK1;I3L4S0;A0A1W2PP10;A0A3B3ITD4	Q96QK1			UCMD_CTRL	0.43342	0.261632	0.695051
WDR1	WD repeat-containing protein 1	24.301	24.3511	24.3506	24.0383	24.0257	24.0241	24.1495	24.1206	24.0852	17	17	17	43.1	43.1	43.1	66.193	0	140.44	164480000	98	1.64363e-05	6.27568e-05	O75083;O75083-3;D6RD66	O75083;O75083-3;D6RD66	BM_CTRL	UCMD_BM	UCMD_CTRL	0.0892921	0.215751	0.305043
XRCC5	X-ray repair cross-complementing protein 5	22.7348	22.733	22.7235	23.4466	23.296	23.3445	22.97	22.9716	22.9536	10	10	10	15.7	15.7	15.7	82.704	0	64.88	74134000	75	7.25638e-06	3.57811e-05	P13010;C9JZ81;H7C0H9	P13010	CTRL_BM	BM_UCMD	CTRL_UCMD	-0.39865	-0.234648	-0.633298
XRCC6	X-ray repair cross-complementing protein 6	24.0534	23.9063	24.0127	24.3945	24.4238	24.4629	24.0834	24.0474	24.0773	17	17	17	31.9	31.9	31.9	69.842	0	124.99	164240000	129	8.04885e-05	0.000204467	P12956;B1AHC9;P12956-2	P12956;B1AHC9;P12956-2	CTRL_BM		CTRL_UCMD	-0.357887	-0.0773288	-0.435216
YARS	Tyrosine--tRNA ligase, cytoplasmic	23.0205	22.69	22.6686	20.9831	20.7316	21.5335	22.0889	22.1078	22.2775	11	11	11	22.2	22.2	22.2	59.143	0	68.068	41066000	56	0.000694857	0.00122966	P54577;A0A0C4DGZ5	P54577;A0A0C4DGZ5	BM_CTRL		UCMD_CTRL	1.03802	0.641653	1.67967
YWHAB	14-3-3 protein beta/alpha	23.563	23.5978	23.5133	22.9549	22.9707	22.8146	23.4591	23.4339	23.5203	6	4	4	30.3	23	23	27.85	0	35.95	88195000	45	2.56308e-05	8.58904e-05	P31946-2;P31946;Q4VY20;A0A0J9YWZ2;Q4VY19;A0A0J9YWE8	P31946-2;P31946	BM_CTRL		UCMD_CTRL	0.556471	0.0868914	0.643363
YWHAE	14-3-3 protein epsilon	26.5154	26.5852	26.4815	26.2092	26.1965	26.2392	26.4441	26.5591	26.6082	12	12	10	50.2	50.2	43.1	29.174	0	108.95	766650000	149	0.000812779	0.00141234	P62258;P62258-2;K7EM20;B4DJF2;I3L3T1;K7EIT4;I3L0W5	P62258;P62258-2;K7EM20	BM_CTRL		UCMD_CTRL	0.323682	-0.0107452	0.312937
YWHAH	14-3-3 protein eta	22.7349	22.8335	23.04	22.2776	22.2865	22.3178	22.1865	22.344	22.362	7	5	5	31.7	24.4	24.4	28.218	0	36.187	52010000	32	0.000821107	0.00142115	Q04917;A2IDB2;F8WEB6;A2IDB1	Q04917;A2IDB2		UCMD_BM	UCMD_CTRL	0.00555644	0.575502	0.581058
YWHAQ	14-3-3 protein theta	22.7206	22.3143	22.8038	21.9686	22.3147	22.0751	21.9668	22.0111	22.1922	7	5	5	30.6	23.3	23.3	27.764	0	35.23	45552000	27	0.0246554	0.0296966	P27348;E9PG15	P27348;E9PG15		UCMD_BM	UCMD_CTRL	-0.0667845	0.568182	0.501397
YWHAZ	14-3-3 protein zeta/delta	25.4173	25.3908	25.3423	25.1823	25.2135	25.1657	25.5106	25.4923	25.4604	10	8	8	46.5	39.2	39.2	27.745	0	82.635	363590000	109	5.05207e-05	0.000146691	P63104;E7EX29;B0AZS6;P63104-2;B7Z2E6;H0YB80;E7ESK7;E5RGE1;E5RIR4;E9PD24;E7EVZ2	P63104;E7EX29;B0AZS6;P63104-2;B7Z2E6;H0YB80;E7ESK7	BM_CTRL	BM_UCMD	UCMD_CTRL	0.300613	-0.104115	0.196497
ZYX	Zyxin	22.4527	22.6092	22.5401	22.4071	22.4287	22.4159	22.5986	22.5478	22.6452	6	6	6	17.6	17.6	17.6	57.643	0	40.731	53164000	35	0.0169152	0.0208543	H0Y2Y8;Q15942;Q15942-2;H7C3D3;C9JJK5;C9IZ41	H0Y2Y8;Q15942;Q15942-2;H7C3D3	BM_CTRL			0.180487	-0.0623302	0.118157
